# Supplementary material for: Development rate rather than social environment influences cognitive performance in Australian black field crickets, Teleogryllus commodus
Source: PeerJ. 2017 Jul 14;5:e3563. doi: 10.7717/peerj.3563 (PMC5511702; doi:10.7717/peerj.3563)
Supplement: Data S1 [file peerj-05-3563-s002.csv]

Cricket	Treatment	FIWeight	FISize	MWeight	MSize	Gtime	DevRate	Gweight	Gsize	Testage	Time	Trial	Complete	Time_0	Time_300	StartPosition	WeightAfter	WeightDiff	avgtime	Successes
LVA.02	Calling	0.3941	34	0.6314	39	15	0.066666667	0.602131439	0.147058824	2	10:10	0	No	0	300	0	0.6647	0.0333		6
LVA.02	Calling	0.3941	34	0.6314	39	15	0.066666667	0.602131439	0.147058824	2	10:10	1	Yes	290	290	1	0.6647	0.0333
LVA.02	Calling	0.3941	34	0.6314	39	15	0.066666667	0.602131439	0.147058824	2	10:10	2	Yes	141	141	2	0.6647	0.0333
LVA.02	Calling	0.3941	34	0.6314	39	15	0.066666667	0.602131439	0.147058824	2	10:10	3	Yes	244	244	3	0.6647	0.0333
LVA.02	Calling	0.3941	34	0.6314	39	15	0.066666667	0.602131439	0.147058824	2	10:10	4	Yes	236	236	4	0.6647	0.0333
LVA.02	Calling	0.3941	34	0.6314	39	15	0.066666667	0.602131439	0.147058824	2	10:10	5	Yes	82	82	1	0.6647	0.0333
LVA.02	Calling	0.3941	34	0.6314	39	15	0.066666667	0.602131439	0.147058824	2	10:10	6	Yes	158	158	2	0.6647	0.0333
LVA.02	Calling	0.3941	34	0.6314	39	15	0.066666667	0.602131439	0.147058824	2	10:10	D2	Yes	210	210	2	0.6647	0.0333	207.2857143
LVA.02	Calling	0.3941	34	0.6314	39	15	0.066666667	0.602131439	0.147058824	2	10:10	MT	Yes	292	292	1	0.6647	0.0333	207.2857143
LVA.03	Calling	0.4051	36.5	0.5164	39	14	0.071428571	0.274746976	0.068493151	2	11:15	0	No	0	300	0	0.6167	0.1003		3
LVA.03	Calling	0.4051	36.5	0.5164	39	14	0.071428571	0.274746976	0.068493151	2	11:15	1	Yes	275	275	4	0.6167	0.1003
LVA.03	Calling	0.4051	36.5	0.5164	39	14	0.071428571	0.274746976	0.068493151	2	11:15	2	Yes	276	276	1	0.6167	0.1003
LVA.03	Calling	0.4051	36.5	0.5164	39	14	0.071428571	0.274746976	0.068493151	2	11:15	3	No	0	300	2	0.6167	0.1003
LVA.03	Calling	0.4051	36.5	0.5164	39	14	0.071428571	0.274746976	0.068493151	2	11:15	4	No	0	300	3	0.6167	0.1003
LVA.03	Calling	0.4051	36.5	0.5164	39	14	0.071428571	0.274746976	0.068493151	2	11:15	5	No	0	300	4	0.6167	0.1003
LVA.03	Calling	0.4051	36.5	0.5164	39	14	0.071428571	0.274746976	0.068493151	2	11:15	6	Yes	273	273	4	0.6167	0.1003
LVA.03	Calling	0.4051	36.5	0.5164	39	14	0.071428571	0.274746976	0.068493151	2	11:15	D2	No	0	300	1	0.6167	0.1003	289.1428571
LVA.03	Calling	0.4051	36.5	0.5164	39	14	0.071428571	0.274746976	0.068493151	2	11:15	MT	Yes	96	96	2	0.6167	0.1003	289.1428571
LVA.04	Calling	0.4297	35	0.6703	41	14	0.071428571	0.559925529	0.171428571	1	14:30	0	No	0	300	0	0.6776	0.0073		4
LVA.04	Calling	0.4297	35	0.6703	41	14	0.071428571	0.559925529	0.171428571	1	14:30	1	Yes	247	247	2	0.6776	0.0073
LVA.04	Calling	0.4297	35	0.6703	41	14	0.071428571	0.559925529	0.171428571	1	14:30	2	Yes	287	287	3	0.6776	0.0073
LVA.04	Calling	0.4297	35	0.6703	41	14	0.071428571	0.559925529	0.171428571	1	14:30	3	Yes	123	123	4	0.6776	0.0073
LVA.04	Calling	0.4297	35	0.6703	41	14	0.071428571	0.559925529	0.171428571	1	14:30	4	No	0	300	1	0.6776	0.0073
LVA.04	Calling	0.4297	35	0.6703	41	14	0.071428571	0.559925529	0.171428571	1	14:30	5	No	0	300	4	0.6776	0.0073
LVA.04	Calling	0.4297	35	0.6703	41	14	0.071428571	0.559925529	0.171428571	1	14:30	6	Yes	208	208	1	0.6776	0.0073
LVA.04	Calling	0.4297	35	0.6703	41	14	0.071428571	0.559925529	0.171428571	1	14:30	D2	No	0	300	2	0.6776	0.0073	252.1428571
LVA.04	Calling	0.4297	35	0.6703	41	14	0.071428571	0.559925529	0.171428571	1	14:30	MT	Yes	243	243	3	0.6776	0.0073	252.1428571
LVA.05	Calling	0.4068	36	0.5334	38.5	14	0.071428571	0.31120944	0.069444444	1	16:30	0	Yes	121	121	0	0.5334	0		5
LVA.05	Calling	0.4068	36	0.5334	38.5	14	0.071428571	0.31120944	0.069444444	1	16:30	1	Yes	112	112	1	0.5334	0
LVA.05	Calling	0.4068	36	0.5334	38.5	14	0.071428571	0.31120944	0.069444444	1	16:30	2	Yes	118	118	2	0.5334	0
LVA.05	Calling	0.4068	36	0.5334	38.5	14	0.071428571	0.31120944	0.069444444	1	16:30	3	Yes	167	167	3	0.5334	0
LVA.05	Calling	0.4068	36	0.5334	38.5	14	0.071428571	0.31120944	0.069444444	1	16:30	4	Yes	163	163	4	0.5334	0
LVA.05	Calling	0.4068	36	0.5334	38.5	14	0.071428571	0.31120944	0.069444444	1	16:30	5	Yes	85	85	1	0.5334	0
LVA.05	Calling	0.4068	36	0.5334	38.5	14	0.071428571	0.31120944	0.069444444	1	16:30	6	No	0	300	1	0.5334	0
LVA.05	Calling	0.4068	36	0.5334	38.5	14	0.071428571	0.31120944	0.069444444	1	16:30	D2	No	0	300	2	0.5334	0	152.2857143
LVA.05	Calling	0.4068	36	0.5334	38.5	14	0.071428571	0.31120944	0.069444444	1	16:30	MT	Yes	80	80	1	0.5334	0	152.2857143
LVA.06	Calling	0.4314	36.5	0.6835	41	14	0.071428571	0.584376449	0.123287671	1	19:15	0	No	0	300	0	0.6944	0.0109		1
LVA.06	Calling	0.4314	36.5	0.6835	41	14	0.071428571	0.584376449	0.123287671	1	19:15	1	No	0	300	.	0.6944	0.0109
LVA.06	Calling	0.4314	36.5	0.6835	41	14	0.071428571	0.584376449	0.123287671	1	19:15	2	No	0	300	.	0.6944	0.0109
LVA.06	Calling	0.4314	36.5	0.6835	41	14	0.071428571	0.584376449	0.123287671	1	19:15	3	Yes	98	98	.	0.6944	0.0109
LVA.06	Calling	0.4314	36.5	0.6835	41	14	0.071428571	0.584376449	0.123287671	1	19:15	4	No	0	300	.	0.6944	0.0109
LVA.06	Calling	0.4314	36.5	0.6835	41	14	0.071428571	0.584376449	0.123287671	1	19:15	5	No	0	300	.	0.6944	0.0109
LVA.06	Calling	0.4314	36.5	0.6835	41	14	0.071428571	0.584376449	0.123287671	1	19:15	6	No	0	300	1	0.6944	0.0109
LVA.06	Calling	0.4314	36.5	0.6835	41	14	0.071428571	0.584376449	0.123287671	1	19:15	D2	No	0	300	3	0.6944	0.0109	271.1428571
LVA.06	Calling	0.4314	36.5	0.6835	41	14	0.071428571	0.584376449	0.123287671	1	19:15	MT	No	0	300	4	0.6944	0.0109	271.1428571
LVA.07	Calling	0.3216	33	0.5637	38.5	13	0.076923077	0.752798507	0.166666667	1	21:20	0	Yes	123	123	0	0.5303	-0.0334		4
LVA.07	Calling	0.3216	33	0.5637	38.5	13	0.076923077	0.752798507	0.166666667	1	21:20	1	No	0	300	1	0.5303	-0.0334
LVA.07	Calling	0.3216	33	0.5637	38.5	13	0.076923077	0.752798507	0.166666667	1	21:20	2	No	0	300	3	0.5303	-0.0334
LVA.07	Calling	0.3216	33	0.5637	38.5	13	0.076923077	0.752798507	0.166666667	1	21:20	3	Yes	116	116	4	0.5303	-0.0334
LVA.07	Calling	0.3216	33	0.5637	38.5	13	0.076923077	0.752798507	0.166666667	1	21:20	4	Yes	169	169	1	0.5303	-0.0334
LVA.07	Calling	0.3216	33	0.5637	38.5	13	0.076923077	0.752798507	0.166666667	1	21:20	5	Yes	138	138	2	0.5303	-0.0334
LVA.07	Calling	0.3216	33	0.5637	38.5	13	0.076923077	0.752798507	0.166666667	1	21:20	6	Yes	88	88	3	0.5303	-0.0334
LVA.07	Calling	0.3216	33	0.5637	38.5	13	0.076923077	0.752798507	0.166666667	1	21:20	D2	No	0	300	1	0.5303	-0.0334	176.2857143
LVA.07	Calling	0.3216	33	0.5637	38.5	13	0.076923077	0.752798507	0.166666667	1	21:20	MT	Yes	224	224	2	0.5303	-0.0334	176.2857143
LVA.08	Calling	0.3193	33	0.4015	35.5	15	0.066666667	0.257438146	0.075757576	2	13:35	0	Yes	140	140	0	0.4918	0.0903		2
LVA.08	Calling	0.3193	33	0.4015	35.5	15	0.066666667	0.257438146	0.075757576	2	13:35	1	No	0	300	3	0.4918	0.0903
LVA.08	Calling	0.3193	33	0.4015	35.5	15	0.066666667	0.257438146	0.075757576	2	13:35	2	No	0	300	2	0.4918	0.0903
LVA.08	Calling	0.3193	33	0.4015	35.5	15	0.066666667	0.257438146	0.075757576	2	13:35	3	Yes	135	135	1	0.4918	0.0903
LVA.08	Calling	0.3193	33	0.4015	35.5	15	0.066666667	0.257438146	0.075757576	2	13:35	4	No	0	300	4	0.4918	0.0903
LVA.08	Calling	0.3193	33	0.4015	35.5	15	0.066666667	0.257438146	0.075757576	2	13:35	5	Yes	185	185	3	0.4918	0.0903
LVA.08	Calling	0.3193	33	0.4015	35.5	15	0.066666667	0.257438146	0.075757576	2	13:35	6	No	0	300	2	0.4918	0.0903
LVA.08	Calling	0.3193	33	0.4015	35.5	15	0.066666667	0.257438146	0.075757576	2	13:35	D2	Yes	201	201	3	0.4918	0.0903	237.1428571
LVA.08	Calling	0.3193	33	0.4015	35.5	15	0.066666667	0.257438146	0.075757576	2	13:35	MT	Yes	120	120	4	0.4918	0.0903	237.1428571
LVA.09	Calling	0.3713	34	0.5615	38.5	14	0.071428571	0.512254242	0.132352941	2	16:05	0	Yes	168	168	0	0.6914	0.1299		3
LVA.09	Calling	0.3713	34	0.5615	38.5	14	0.071428571	0.512254242	0.132352941	2	16:05	1	Yes	258	258	.	0.6914	0.1299
LVA.09	Calling	0.3713	34	0.5615	38.5	14	0.071428571	0.512254242	0.132352941	2	16:05	2	No	0	300	3	0.6914	0.1299
LVA.09	Calling	0.3713	34	0.5615	38.5	14	0.071428571	0.512254242	0.132352941	2	16:05	3	No	0	300	2	0.6914	0.1299
LVA.09	Calling	0.3713	34	0.5615	38.5	14	0.071428571	0.512254242	0.132352941	2	16:05	4	Yes	179	179	1	0.6914	0.1299
LVA.09	Calling	0.3713	34	0.5615	38.5	14	0.071428571	0.512254242	0.132352941	2	16:05	5	No	0	300	4	0.6914	0.1299
LVA.09	Calling	0.3713	34	0.5615	38.5	14	0.071428571	0.512254242	0.132352941	2	16:05	6	Yes	256	256	1	0.6914	0.1299
LVA.09	Calling	0.3713	34	0.5615	38.5	14	0.071428571	0.512254242	0.132352941	2	16:05	D2	No	0	300	3	0.6914	0.1299	251.5714286
LVA.09	Calling	0.3713	34	0.5615	38.5	14	0.071428571	0.512254242	0.132352941	2	16:05	MT	No	0	300	1	0.6914	0.1299	251.5714286
LVA.10	Calling	0.4197	36.5	0.709	43	12	0.083333333	0.689301882	0.178082192	2	13:25	0	No	0	300	0	0.7824	0.0734		3
LVA.10	Calling	0.4197	36.5	0.709	43	12	0.083333333	0.689301882	0.178082192	2	13:25	1	No	0	300	1	0.7824	0.0734
LVA.10	Calling	0.4197	36.5	0.709	43	12	0.083333333	0.689301882	0.178082192	2	13:25	2	Yes	273	273	1	0.7824	0.0734
LVA.10	Calling	0.4197	36.5	0.709	43	12	0.083333333	0.689301882	0.178082192	2	13:25	3	Yes	285	285	4	0.7824	0.0734
LVA.10	Calling	0.4197	36.5	0.709	43	12	0.083333333	0.689301882	0.178082192	2	13:25	4	Yes	221	221	3	0.7824	0.0734
LVA.10	Calling	0.4197	36.5	0.709	43	12	0.083333333	0.689301882	0.178082192	2	13:25	5	No	0	300	4	0.7824	0.0734
LVA.10	Calling	0.4197	36.5	0.709	43	12	0.083333333	0.689301882	0.178082192	2	13:25	6	No	0	300	2	0.7824	0.0734
LVA.10	Calling	0.4197	36.5	0.709	43	12	0.083333333	0.689301882	0.178082192	2	13:25	D2	No	0	300	2	0.7824	0.0734	282.7142857
LVA.10	Calling	0.4197	36.5	0.709	43	12	0.083333333	0.689301882	0.178082192	2	13:25	MT	Yes	187	187	1	0.7824	0.0734	282.7142857
LVA.11	Calling	0.3848	34	0.5242	39	13	0.076923077	0.362266112	0.147058824	2	16:35	0	No	0	300	0	0.6733	0.1491		0
LVA.11	Calling	0.3848	34	0.5242	39	13	0.076923077	0.362266112	0.147058824	2	16:35	1	No	0	300	4	0.6733	0.1491
LVA.11	Calling	0.3848	34	0.5242	39	13	0.076923077	0.362266112	0.147058824	2	16:35	2	No	0	300	3	0.6733	0.1491
LVA.11	Calling	0.3848	34	0.5242	39	13	0.076923077	0.362266112	0.147058824	2	16:35	3	No	0	300	2	0.6733	0.1491
LVA.11	Calling	0.3848	34	0.5242	39	13	0.076923077	0.362266112	0.147058824	2	16:35	4	No	0	300	2	0.6733	0.1491
LVA.11	Calling	0.3848	34	0.5242	39	13	0.076923077	0.362266112	0.147058824	2	16:35	5	No	0	300	3	0.6733	0.1491
LVA.11	Calling	0.3848	34	0.5242	39	13	0.076923077	0.362266112	0.147058824	2	16:35	6	No	0	300	4	0.6733	0.1491
LVA.11	Calling	0.3848	34	0.5242	39	13	0.076923077	0.362266112	0.147058824	2	16:35	D2	No	0	300	4	0.6733	0.1491	300
LVA.11	Calling	0.3848	34	0.5242	39	13	0.076923077	0.362266112	0.147058824	2	16:35	MT	No	0	300	2	0.6733	0.1491	300
LVA.12	Calling	0.413	32	0.6606	38	11	0.090909091	0.599515738	0.1875	1	19:00	0	Yes	230	230	0	0.6806	0.02		0
LVA.12	Calling	0.413	32	0.6606	38	11	0.090909091	0.599515738	0.1875	1	19:00	1	No	0	300	3	0.6806	0.02
LVA.12	Calling	0.413	32	0.6606	38	11	0.090909091	0.599515738	0.1875	1	19:00	2	No	0	300	4	0.6806	0.02
LVA.12	Calling	0.413	32	0.6606	38	11	0.090909091	0.599515738	0.1875	1	19:00	3	No	0	300	1	0.6806	0.02
LVA.12	Calling	0.413	32	0.6606	38	11	0.090909091	0.599515738	0.1875	1	19:00	4	No	0	300	2	0.6806	0.02
LVA.12	Calling	0.413	32	0.6606	38	11	0.090909091	0.599515738	0.1875	1	19:00	5	No	0	300	2	0.6806	0.02
LVA.12	Calling	0.413	32	0.6606	38	11	0.090909091	0.599515738	0.1875	1	19:00	6	No	0	300	3	0.6806	0.02
LVA.12	Calling	0.413	32	0.6606	38	11	0.090909091	0.599515738	0.1875	1	19:00	D2	No	0	300	2	0.6806	0.02	290
LVA.12	Calling	0.413	32	0.6606	38	11	0.090909091	0.599515738	0.1875	1	19:00	MT	No	0	300	2	0.6806	0.02	290
LVA.13	Calling	0.5614	37	0.5959	41	13	0.076923077	0.061453509	0.108108108	1	21:10	0	Yes	117	117	0	0.7856	0.1897		3
LVA.13	Calling	0.5614	37	0.5959	41	13	0.076923077	0.061453509	0.108108108	1	21:10	1	No	0	300	3	0.7856	0.1897
LVA.13	Calling	0.5614	37	0.5959	41	13	0.076923077	0.061453509	0.108108108	1	21:10	2	Yes	280	280	2	0.7856	0.1897
LVA.13	Calling	0.5614	37	0.5959	41	13	0.076923077	0.061453509	0.108108108	1	21:10	3	No	0	300	1	0.7856	0.1897
LVA.13	Calling	0.5614	37	0.5959	41	13	0.076923077	0.061453509	0.108108108	1	21:10	4	Yes	256	256	1	0.7856	0.1897
LVA.13	Calling	0.5614	37	0.5959	41	13	0.076923077	0.061453509	0.108108108	1	21:10	5	Yes	192	192	2	0.7856	0.1897
LVA.13	Calling	0.5614	37	0.5959	41	13	0.076923077	0.061453509	0.108108108	1	21:10	6	No	0	300	3	0.7856	0.1897
LVA.13	Calling	0.5614	37	0.5959	41	13	0.076923077	0.061453509	0.108108108	1	21:10	D2	No	0	300	4	0.7856	0.1897	249.2857143
LVA.13	Calling	0.5614	37	0.5959	41	13	0.076923077	0.061453509	0.108108108	1	21:10	MT	Yes	16	16	4	0.7856	0.1897	249.2857143
LVA.14	Calling	0.4399	36	0.6621	40.5	13	0.076923077	0.505114799	0.125	1	15:15	0	Yes	155	155	0				5
LVA.14	Calling	0.4399	36	0.6621	40.5	13	0.076923077	0.505114799	0.125	1	15:15	1	Yes	120	120	2
LVA.14	Calling	0.4399	36	0.6621	40.5	13	0.076923077	0.505114799	0.125	1	15:15	2	Yes	305	305	3
LVA.14	Calling	0.4399	36	0.6621	40.5	13	0.076923077	0.505114799	0.125	1	15:15	3	Yes	307	307	1
LVA.14	Calling	0.4399	36	0.6621	40.5	13	0.076923077	0.505114799	0.125	1	15:15	4	Yes	172	172	4
LVA.14	Calling	0.4399	36	0.6621	40.5	13	0.076923077	0.505114799	0.125	1	15:15	5	Yes	223	223	2
LVA.14	Calling	0.4399	36	0.6621	40.5	13	0.076923077	0.505114799	0.125	1	15:15	6	No	0	300	1
LVA.14	Calling	0.4399	36	0.6621	40.5	13	0.076923077	0.505114799	0.125	1	15:15	D2	Yes	290	290	1			226
LVA.14	Calling	0.4399	36	0.6621	40.5	13	0.076923077	0.505114799	0.125	1	15:15	MT	No	0	300	4			226
LVA.15	Calling	0.4314	38	0.699	43.6	13	0.076923077	0.620305981	0.147368421	2	12:50	0	Yes	281	281	0	0.876	0.177		5
LVA.15	Calling	0.4314	38	0.699	43.6	13	0.076923077	0.620305981	0.147368421	2	12:50	1	Yes	194	194	4	0.876	0.177
LVA.15	Calling	0.4314	38	0.699	43.6	13	0.076923077	0.620305981	0.147368421	2	12:50	2	No	0	300	3	0.876	0.177
LVA.15	Calling	0.4314	38	0.699	43.6	13	0.076923077	0.620305981	0.147368421	2	12:50	3	Yes	257	257	2	0.876	0.177
LVA.15	Calling	0.4314	38	0.699	43.6	13	0.076923077	0.620305981	0.147368421	2	12:50	4	Yes	60	60	1	0.876	0.177
LVA.15	Calling	0.4314	38	0.699	43.6	13	0.076923077	0.620305981	0.147368421	2	12:50	5	Yes	234	234	4	0.876	0.177
LVA.15	Calling	0.4314	38	0.699	43.6	13	0.076923077	0.620305981	0.147368421	2	12:50	6	Yes	99	99	1	0.876	0.177
LVA.15	Calling	0.4314	38	0.699	43.6	13	0.076923077	0.620305981	0.147368421	2	12:50	D2	No	0	300	1	0.876	0.177	203.5714286
LVA.15	Calling	0.4314	38	0.699	43.6	13	0.076923077	0.620305981	0.147368421	2	12:50	MT	Yes	41	41	4	0.876	0.177	203.5714286
LVA.16	Calling	0.3939	37	0.6904	41	12	0.083333333	0.752729119	0.108108108	2	15:50	0	Yes	120	120	0	0.8564	0.166		2
LVA.16	Calling	0.3939	37	0.6904	41	12	0.083333333	0.752729119	0.108108108	2	15:50	1	No	0	300	3	0.8564	0.166
LVA.16	Calling	0.3939	37	0.6904	41	12	0.083333333	0.752729119	0.108108108	2	15:50	2	No	0	300	2	0.8564	0.166
LVA.16	Calling	0.3939	37	0.6904	41	12	0.083333333	0.752729119	0.108108108	2	15:50	3	Yes	216	216	1	0.8564	0.166
LVA.16	Calling	0.3939	37	0.6904	41	12	0.083333333	0.752729119	0.108108108	2	15:50	4	Yes	295	295	4	0.8564	0.166
LVA.16	Calling	0.3939	37	0.6904	41	12	0.083333333	0.752729119	0.108108108	2	15:50	5	No	0	300	3	0.8564	0.166
LVA.16	Calling	0.3939	37	0.6904	41	12	0.083333333	0.752729119	0.108108108	2	15:50	6	No	0	300	2	0.8564	0.166
LVA.16	Calling	0.3939	37	0.6904	41	12	0.083333333	0.752729119	0.108108108	2	15:50	D2	No	0	300	4	0.8564	0.166	261.5714286
LVA.16	Calling	0.3939	37	0.6904	41	12	0.083333333	0.752729119	0.108108108	2	15:50	MT	No	0	300	1	0.8564	0.166	261.5714286
LVA.17	Calling	0.3945	35	0.6997	40	13	0.076923077	0.773637516	0.142857143	2	17:00	0	Yes	188	188	0	0.84	0.1403		1
LVA.17	Calling	0.3945	35	0.6997	40	13	0.076923077	0.773637516	0.142857143	2	17:00	1	Yes	295	295	4	0.84	0.1403
LVA.17	Calling	0.3945	35	0.6997	40	13	0.076923077	0.773637516	0.142857143	2	17:00	2	No	0	300	1	0.84	0.1403
LVA.17	Calling	0.3945	35	0.6997	40	13	0.076923077	0.773637516	0.142857143	2	17:00	3	No	0	300	2	0.84	0.1403
LVA.17	Calling	0.3945	35	0.6997	40	13	0.076923077	0.773637516	0.142857143	2	17:00	4	No	0	300	3	0.84	0.1403
LVA.17	Calling	0.3945	35	0.6997	40	13	0.076923077	0.773637516	0.142857143	2	17:00	5	No	0	300	4	0.84	0.1403
LVA.17	Calling	0.3945	35	0.6997	40	13	0.076923077	0.773637516	0.142857143	2	17:00	6	No	0	300	1	0.84	0.1403
LVA.17	Calling	0.3945	35	0.6997	40	13	0.076923077	0.773637516	0.142857143	2	17:00	D2	No	0	300	1	0.84	0.1403	283.2857143
LVA.17	Calling	0.3945	35	0.6997	40	13	0.076923077	0.773637516	0.142857143	2	17:00	MT	No	0	300	4	0.84	0.1403	283.2857143
LVA.18	Calling	0.3443	33	0.6349	39	12	0.083333333	0.844031368	0.181818182	2	18:10	0	No	0	300	0	0.7222	0.0873		0
LVA.18	Calling	0.3443	33	0.6349	39	12	0.083333333	0.844031368	0.181818182	2	18:10	1	No	0	300	2	0.7222	0.0873
LVA.18	Calling	0.3443	33	0.6349	39	12	0.083333333	0.844031368	0.181818182	2	18:10	2	No	0	300	1	0.7222	0.0873
LVA.18	Calling	0.3443	33	0.6349	39	12	0.083333333	0.844031368	0.181818182	2	18:10	3	No	0	300	4	0.7222	0.0873
LVA.18	Calling	0.3443	33	0.6349	39	12	0.083333333	0.844031368	0.181818182	2	18:10	4	No	0	300	3	0.7222	0.0873
LVA.18	Calling	0.3443	33	0.6349	39	12	0.083333333	0.844031368	0.181818182	2	18:10	5	No	0	300	2	0.7222	0.0873
LVA.18	Calling	0.3443	33	0.6349	39	12	0.083333333	0.844031368	0.181818182	2	18:10	6	No	0	300	3	0.7222	0.0873
LVA.18	Calling	0.3443	33	0.6349	39	12	0.083333333	0.844031368	0.181818182	2	18:10	D2	No	0	300	3	0.7222	0.0873	300
LVA.18	Calling	0.3443	33	0.6349	39	12	0.083333333	0.844031368	0.181818182	2	18:10	MT	No	0	300	2	0.7222	0.0873	300
LVA.19	Calling	0.2953	30.5	0.4414	34	13	0.076923077	0.494751101	0.114754098	2	13:55	0	No	0	300	0	0.5128	0.0714		2
LVA.19	Calling	0.2953	30.5	0.4414	34	13	0.076923077	0.494751101	0.114754098	2	13:55	1	No	0	300	2	0.5128	0.0714
LVA.19	Calling	0.2953	30.5	0.4414	34	13	0.076923077	0.494751101	0.114754098	2	13:55	2	Yes	286	286	3	0.5128	0.0714
LVA.19	Calling	0.2953	30.5	0.4414	34	13	0.076923077	0.494751101	0.114754098	2	13:55	3	Yes	232	232	4	0.5128	0.0714
LVA.19	Calling	0.2953	30.5	0.4414	34	13	0.076923077	0.494751101	0.114754098	2	13:55	4	No	0	300	1	0.5128	0.0714
LVA.19	Calling	0.2953	30.5	0.4414	34	13	0.076923077	0.494751101	0.114754098	2	13:55	5	No	0	300	2	0.5128	0.0714
LVA.19	Calling	0.2953	30.5	0.4414	34	13	0.076923077	0.494751101	0.114754098	2	13:55	6	No	0	300	3	0.5128	0.0714
LVA.19	Calling	0.2953	30.5	0.4414	34	13	0.076923077	0.494751101	0.114754098	2	13:55	D2	Yes	204	204	4	0.5128	0.0714	288.2857143
LVA.19	Calling	0.2953	30.5	0.4414	34	13	0.076923077	0.494751101	0.114754098	2	13:55	MT	No	0	300	3	0.5128	0.0714	288.2857143
SA.02	Silent	0.3779	34	0.4777	37	15	0.066666667	0.264091029	0.088235294	2	12:30	0	Yes	255	255	0	0.5226	0.0449		6
SA.02	Silent	0.3779	34	0.4777	37	15	0.066666667	0.264091029	0.088235294	2	12:30	1	Yes	148	148	3	0.5226	0.0449
SA.02	Silent	0.3779	34	0.4777	37	15	0.066666667	0.264091029	0.088235294	2	12:30	2	Yes	157	157	4	0.5226	0.0449
SA.02	Silent	0.3779	34	0.4777	37	15	0.066666667	0.264091029	0.088235294	2	12:30	3	Yes	212	212	1	0.5226	0.0449
SA.02	Silent	0.3779	34	0.4777	37	15	0.066666667	0.264091029	0.088235294	2	12:30	4	Yes	193	193	2	0.5226	0.0449
SA.02	Silent	0.3779	34	0.4777	37	15	0.066666667	0.264091029	0.088235294	2	12:30	5	Yes	142	142	3	0.5226	0.0449
SA.02	Silent	0.3779	34	0.4777	37	15	0.066666667	0.264091029	0.088235294	2	12:30	6	Yes	271	271	4	0.5226	0.0449
SA.02	Silent	0.3779	34	0.4777	37	15	0.066666667	0.264091029	0.088235294	2	12:30	D2	Yes	80	80	3	0.5226	0.0449	196.8571429
SA.02	Silent	0.3779	34	0.4777	37	15	0.066666667	0.264091029	0.088235294	2	12:30	MT	Yes	82	82	3	0.5226	0.0449	196.8571429
SA.03	Silent	0.4752	38.5	0.6851	43	14	0.071428571	0.441708754	0.116883117	2	13:25	0	Yes	60	60	0	0.6219	-0.0632		4
SA.03	Silent	0.4752	38.5	0.6851	43	14	0.071428571	0.441708754	0.116883117	2	13:25	1	No	0	300	4	0.6219	-0.0632
SA.03	Silent	0.4752	38.5	0.6851	43	14	0.071428571	0.441708754	0.116883117	2	13:25	2	No	0	300	1	0.6219	-0.0632
SA.03	Silent	0.4752	38.5	0.6851	43	14	0.071428571	0.441708754	0.116883117	2	13:25	3	Yes	107	107	2	0.6219	-0.0632
SA.03	Silent	0.4752	38.5	0.6851	43	14	0.071428571	0.441708754	0.116883117	2	13:25	4	Yes	83	83	2	0.6219	-0.0632
SA.03	Silent	0.4752	38.5	0.6851	43	14	0.071428571	0.441708754	0.116883117	2	13:25	5	Yes	148	148	4	0.6219	-0.0632
SA.03	Silent	0.4752	38.5	0.6851	43	14	0.071428571	0.441708754	0.116883117	2	13:25	6	Yes	200	200	1	0.6219	-0.0632
SA.03	Silent	0.4752	38.5	0.6851	43	14	0.071428571	0.441708754	0.116883117	2	13:25	D2	Yes	241	241	4	0.6219	-0.0632	171.1428571
SA.03	Silent	0.4752	38.5	0.6851	43	14	0.071428571	0.441708754	0.116883117	2	13:25	MT	Yes	164	164	.	0.6219	-0.0632	171.1428571
SA.04	Silent	0.4786	37	0.6602	41	16	0.0625	0.379440033	0.108108108	1	15:20	0	Yes	212	212	0	0.6584	-0.0018		6
SA.04	Silent	0.4786	37	0.6602	41	16	0.0625	0.379440033	0.108108108	1	15:20	1	Yes	268	268	4	0.6584	-0.0018
SA.04	Silent	0.4786	37	0.6602	41	16	0.0625	0.379440033	0.108108108	1	15:20	2	Yes	73	73	3	0.6584	-0.0018
SA.04	Silent	0.4786	37	0.6602	41	16	0.0625	0.379440033	0.108108108	1	15:20	3	Yes	116	116	2	0.6584	-0.0018
SA.04	Silent	0.4786	37	0.6602	41	16	0.0625	0.379440033	0.108108108	1	15:20	4	Yes	122	122	1	0.6584	-0.0018
SA.04	Silent	0.4786	37	0.6602	41	16	0.0625	0.379440033	0.108108108	1	15:20	5	Yes	139	139	4	0.6584	-0.0018
SA.04	Silent	0.4786	37	0.6602	41	16	0.0625	0.379440033	0.108108108	1	15:20	6	Yes	234	234	3	0.6584	-0.0018
SA.04	Silent	0.4786	37	0.6602	41	16	0.0625	0.379440033	0.108108108	1	15:20	D2	No	0	300	3	0.6584	-0.0018	166.2857143
SA.04	Silent	0.4786	37	0.6602	41	16	0.0625	0.379440033	0.108108108	1	15:20	MT	Yes	157	157	3	0.6584	-0.0018	166.2857143
SA.05	Silent	0.3106	31	0.4883	36	16	0.0625	0.57211848	0.161290323	1	17:30	0	Yes	56	56	0	0.4945	0.0062		6
SA.05	Silent	0.3106	31	0.4883	36	16	0.0625	0.57211848	0.161290323	1	17:30	1	Yes	138	138	2	0.4945	0.0062
SA.05	Silent	0.3106	31	0.4883	36	16	0.0625	0.57211848	0.161290323	1	17:30	2	Yes	233	233	3	0.4945	0.0062
SA.05	Silent	0.3106	31	0.4883	36	16	0.0625	0.57211848	0.161290323	1	17:30	3	Yes	283	283	4	0.4945	0.0062
SA.05	Silent	0.3106	31	0.4883	36	16	0.0625	0.57211848	0.161290323	1	17:30	4	Yes	31	31	1	0.4945	0.0062
SA.05	Silent	0.3106	31	0.4883	36	16	0.0625	0.57211848	0.161290323	1	17:30	5	Yes	172	172	2	0.4945	0.0062
SA.05	Silent	0.3106	31	0.4883	36	16	0.0625	0.57211848	0.161290323	1	17:30	6	Yes	243	243	3	0.4945	0.0062
SA.05	Silent	0.3106	31	0.4883	36	16	0.0625	0.57211848	0.161290323	1	17:30	D2	No	0	300	.	0.4945	0.0062	165.1428571
SA.05	Silent	0.3106	31	0.4883	36	16	0.0625	0.57211848	0.161290323	1	17:30	MT	No	0	300	2	0.4945	0.0062	165.1428571
SA.06	Silent	0.385	34	0.6792	39	13	0.076923077	0.764155844	0.147058824	1	18:25	0	Yes	230	230	0	0.7211	0.0419		6
SA.06	Silent	0.385	34	0.6792	39	13	0.076923077	0.764155844	0.147058824	1	18:25	1	Yes	150	150	1	0.7211	0.0419
SA.06	Silent	0.385	34	0.6792	39	13	0.076923077	0.764155844	0.147058824	1	18:25	2	Yes	79	79	4	0.7211	0.0419
SA.06	Silent	0.385	34	0.6792	39	13	0.076923077	0.764155844	0.147058824	1	18:25	3	Yes	123	123	3	0.7211	0.0419
SA.06	Silent	0.385	34	0.6792	39	13	0.076923077	0.764155844	0.147058824	1	18:25	4	Yes	233	233	2	0.7211	0.0419
SA.06	Silent	0.385	34	0.6792	39	13	0.076923077	0.764155844	0.147058824	1	18:25	5	Yes	95	95	1	0.7211	0.0419
SA.06	Silent	0.385	34	0.6792	39	13	0.076923077	0.764155844	0.147058824	1	18:25	6	Yes	165	165	4	0.7211	0.0419
SA.06	Silent	0.385	34	0.6792	39	13	0.076923077	0.764155844	0.147058824	1	18:25	D2	No	0	300	.	0.7211	0.0419	153.5714286
SA.06	Silent	0.385	34	0.6792	39	13	0.076923077	0.764155844	0.147058824	1	18:25	MT	Yes	116	116	1	0.7211	0.0419	153.5714286
SA.07	Silent	0.5427	38	0.7542	42	13	0.076923077	0.389718076	0.105263158	1	20:25	0	Yes	210	210	0	0.8455	0.0913		6
SA.07	Silent	0.5427	38	0.7542	42	13	0.076923077	0.389718076	0.105263158	1	20:25	1	Yes	133	133	3	0.8455	0.0913
SA.07	Silent	0.5427	38	0.7542	42	13	0.076923077	0.389718076	0.105263158	1	20:25	2	Yes	175	175	2	0.8455	0.0913
SA.07	Silent	0.5427	38	0.7542	42	13	0.076923077	0.389718076	0.105263158	1	20:25	3	Yes	180	180	1	0.8455	0.0913
SA.07	Silent	0.5427	38	0.7542	42	13	0.076923077	0.389718076	0.105263158	1	20:25	4	Yes	226	226	3	0.8455	0.0913
SA.07	Silent	0.5427	38	0.7542	42	13	0.076923077	0.389718076	0.105263158	1	20:25	5	Yes	174	174	2	0.8455	0.0913
SA.07	Silent	0.5427	38	0.7542	42	13	0.076923077	0.389718076	0.105263158	1	20:25	6	Yes	186	186	1	0.8455	0.0913
SA.07	Silent	0.5427	38	0.7542	42	13	0.076923077	0.389718076	0.105263158	1	20:25	D2	No	0	300	2	0.8455	0.0913	183.4285714
SA.07	Silent	0.5427	38	0.7542	42	13	0.076923077	0.389718076	0.105263158	1	20:25	MT	Yes	116	116	2	0.8455	0.0913	183.4285714
SA.09	Silent	0.5402	39.5	0.8605	45	13	0.076923077	0.592928545	0.139240506	2	17:20	0	Yes	66	66	0	1.025	0.1645		2
SA.09	Silent	0.5402	39.5	0.8605	45	13	0.076923077	0.592928545	0.139240506	2	17:20	1	Yes	284	284	2	1.025	0.1645
SA.09	Silent	0.5402	39.5	0.8605	45	13	0.076923077	0.592928545	0.139240506	2	17:20	2	No	0	300	1	1.025	0.1645
SA.09	Silent	0.5402	39.5	0.8605	45	13	0.076923077	0.592928545	0.139240506	2	17:20	3	Yes	200	200	4	1.025	0.1645
SA.09	Silent	0.5402	39.5	0.8605	45	13	0.076923077	0.592928545	0.139240506	2	17:20	4	No	0	300	3	1.025	0.1645
SA.09	Silent	0.5402	39.5	0.8605	45	13	0.076923077	0.592928545	0.139240506	2	17:20	5	No	0	300	2	1.025	0.1645
SA.09	Silent	0.5402	39.5	0.8605	45	13	0.076923077	0.592928545	0.139240506	2	17:20	6	No	0	300	2	1.025	0.1645
SA.09	Silent	0.5402	39.5	0.8605	45	13	0.076923077	0.592928545	0.139240506	2	17:20	D2	Yes	258	258	4	1.025	0.1645	250
SA.09	Silent	0.5402	39.5	0.8605	45	13	0.076923077	0.592928545	0.139240506	2	17:20	MT	No	0	300	1	1.025	0.1645	250
SA.10	Silent	0.392	35	0.5177	40	14	0.071428571	0.320663265	0.142857143	2	12:10	0	No	0	300	0	0.6607	0.143		1
SA.10	Silent	0.392	35	0.5177	40	14	0.071428571	0.320663265	0.142857143	2	12:10	1	No	0	300	2	0.6607	0.143
SA.10	Silent	0.392	35	0.5177	40	14	0.071428571	0.320663265	0.142857143	2	12:10	2	No	0	300	3	0.6607	0.143
SA.10	Silent	0.392	35	0.5177	40	14	0.071428571	0.320663265	0.142857143	2	12:10	3	No	0	300	4	0.6607	0.143
SA.10	Silent	0.392	35	0.5177	40	14	0.071428571	0.320663265	0.142857143	2	12:10	4	No	0	300	1	0.6607	0.143
SA.10	Silent	0.392	35	0.5177	40	14	0.071428571	0.320663265	0.142857143	2	12:10	5	No	0	300	3	0.6607	0.143
SA.10	Silent	0.392	35	0.5177	40	14	0.071428571	0.320663265	0.142857143	2	12:10	6	Yes	158	158	1	0.6607	0.143
SA.10	Silent	0.392	35	0.5177	40	14	0.071428571	0.320663265	0.142857143	2	12:10	D2	No	0	300	1	0.6607	0.143	279.7142857
SA.10	Silent	0.392	35	0.5177	40	14	0.071428571	0.320663265	0.142857143	2	12:10	MT	Yes	265	265	2	0.6607	0.143	279.7142857
SA.11	Silent	0.4164	37	0.6638	41.5	14	0.071428571	0.59414025	0.121621622	2	15:10	0	No	0	300	0	0.7781	0.1143		4
SA.11	Silent	0.4164	37	0.6638	41.5	14	0.071428571	0.59414025	0.121621622	2	15:10	1	Yes	173	173	2	0.7781	0.1143
SA.11	Silent	0.4164	37	0.6638	41.5	14	0.071428571	0.59414025	0.121621622	2	15:10	2	Yes	305	305	1	0.7781	0.1143
SA.11	Silent	0.4164	37	0.6638	41.5	14	0.071428571	0.59414025	0.121621622	2	15:10	3	No	0	300	4	0.7781	0.1143
SA.11	Silent	0.4164	37	0.6638	41.5	14	0.071428571	0.59414025	0.121621622	2	15:10	4	Yes	191	191	1	0.7781	0.1143
SA.11	Silent	0.4164	37	0.6638	41.5	14	0.071428571	0.59414025	0.121621622	2	15:10	5	No	0	300	2	0.7781	0.1143
SA.11	Silent	0.4164	37	0.6638	41.5	14	0.071428571	0.59414025	0.121621622	2	15:10	6	Yes	161	161	1	0.7781	0.1143
SA.11	Silent	0.4164	37	0.6638	41.5	14	0.071428571	0.59414025	0.121621622	2	15:10	D2	Yes	277	277	3	0.7781	0.1143	247.1428571
SA.11	Silent	0.4164	37	0.6638	41.5	14	0.071428571	0.59414025	0.121621622	2	15:10	MT	No	0	300	4	0.7781	0.1143	247.1428571
SA.12	Silent	0.3209	32	0.4211	36	14	0.071428571	0.312246806	0.125	1	17:55	0	Yes	141	141	0	0.3981	-0.023		1
SA.12	Silent	0.3209	32	0.4211	36	14	0.071428571	0.312246806	0.125	1	17:55	1	No	0	300	1	0.3981	-0.023
SA.12	Silent	0.3209	32	0.4211	36	14	0.071428571	0.312246806	0.125	1	17:55	2	No	0	300	2	0.3981	-0.023
SA.12	Silent	0.3209	32	0.4211	36	14	0.071428571	0.312246806	0.125	1	17:55	3	No	0	300	3	0.3981	-0.023
SA.12	Silent	0.3209	32	0.4211	36	14	0.071428571	0.312246806	0.125	1	17:55	4	No	0	300	4	0.3981	-0.023
SA.12	Silent	0.3209	32	0.4211	36	14	0.071428571	0.312246806	0.125	1	17:55	5	No	0	300	1	0.3981	-0.023
SA.12	Silent	0.3209	32	0.4211	36	14	0.071428571	0.312246806	0.125	1	17:55	6	Yes	161	161	2	0.3981	-0.023
SA.12	Silent	0.3209	32	0.4211	36	14	0.071428571	0.312246806	0.125	1	17:55	D2	No	0	300	1	0.3981	-0.023	257.4285714
SA.12	Silent	0.3209	32	0.4211	36	14	0.071428571	0.312246806	0.125	1	17:55	MT	No	0	300	1	0.3981	-0.023	257.4285714
SA.13	Silent	0.3959	35	0.5904	39	13	0.076923077	0.491285678	0.114285714	1	20:10	0	Yes	156	156	0	0.6182	0.0278		6
SA.13	Silent	0.3959	35	0.5904	39	13	0.076923077	0.491285678	0.114285714	1	20:10	1	Yes	231	231	1	0.6182	0.0278
SA.13	Silent	0.3959	35	0.5904	39	13	0.076923077	0.491285678	0.114285714	1	20:10	2	Yes	235	235	2	0.6182	0.0278
SA.13	Silent	0.3959	35	0.5904	39	13	0.076923077	0.491285678	0.114285714	1	20:10	3	Yes	101	101	3	0.6182	0.0278
SA.13	Silent	0.3959	35	0.5904	39	13	0.076923077	0.491285678	0.114285714	1	20:10	4	Yes	114	114	4	0.6182	0.0278
SA.13	Silent	0.3959	35	0.5904	39	13	0.076923077	0.491285678	0.114285714	1	20:10	5	Yes	207	207	1	0.6182	0.0278
SA.13	Silent	0.3959	35	0.5904	39	13	0.076923077	0.491285678	0.114285714	1	20:10	6	Yes	107	107	2	0.6182	0.0278
SA.13	Silent	0.3959	35	0.5904	39	13	0.076923077	0.491285678	0.114285714	1	20:10	D2	Yes	182	182	3	0.6182	0.0278	164.4285714
SA.13	Silent	0.3959	35	0.5904	39	13	0.076923077	0.491285678	0.114285714	1	20:10	MT	Yes	273	273	1	0.6182	0.0278	164.4285714
SA.14	Silent	0.3836	33.5	0.5914	37	15	0.066666667	0.541710115	0.104477612	2	10:25	0	No	0	300	0	0.6586	0.0672		6
SA.14	Silent	0.3836	33.5	0.5914	37	15	0.066666667	0.541710115	0.104477612	2	10:25	1	Yes	304	304	1	0.6586	0.0672
SA.14	Silent	0.3836	33.5	0.5914	37	15	0.066666667	0.541710115	0.104477612	2	10:25	2	Yes	237	237	2	0.6586	0.0672
SA.14	Silent	0.3836	33.5	0.5914	37	15	0.066666667	0.541710115	0.104477612	2	10:25	3	Yes	244	244	3	0.6586	0.0672
SA.14	Silent	0.3836	33.5	0.5914	37	15	0.066666667	0.541710115	0.104477612	2	10:25	4	Yes	304	304	4	0.6586	0.0672
SA.14	Silent	0.3836	33.5	0.5914	37	15	0.066666667	0.541710115	0.104477612	2	10:25	5	Yes	248	248	1	0.6586	0.0672
SA.14	Silent	0.3836	33.5	0.5914	37	15	0.066666667	0.541710115	0.104477612	2	10:25	6	Yes	254	254	2	0.6586	0.0672
SA.14	Silent	0.3836	33.5	0.5914	37	15	0.066666667	0.541710115	0.104477612	2	10:25	D2	Yes	240	240	4	0.6586	0.0672	270.1428571
SA.14	Silent	0.3836	33.5	0.5914	37	15	0.066666667	0.541710115	0.104477612	2	10:25	MT	Yes	195	195	1	0.6586	0.0672	270.1428571
SA.15	Silent	0.3204	31	0.5439	38	13	0.076923077	0.697565543	0.225806452	2	11:35	0	No	0	300	0	0.6048	0.0609		1
SA.15	Silent	0.3204	31	0.5439	38	13	0.076923077	0.697565543	0.225806452	2	11:35	1	No	0	300	3	0.6048	0.0609
SA.15	Silent	0.3204	31	0.5439	38	13	0.076923077	0.697565543	0.225806452	2	11:35	2	No	0	300	4	0.6048	0.0609
SA.15	Silent	0.3204	31	0.5439	38	13	0.076923077	0.697565543	0.225806452	2	11:35	3	No	0	300	1	0.6048	0.0609
SA.15	Silent	0.3204	31	0.5439	38	13	0.076923077	0.697565543	0.225806452	2	11:35	4	No	0	300	2	0.6048	0.0609
SA.15	Silent	0.3204	31	0.5439	38	13	0.076923077	0.697565543	0.225806452	2	11:35	5	Yes	247	247	3	0.6048	0.0609
SA.15	Silent	0.3204	31	0.5439	38	13	0.076923077	0.697565543	0.225806452	2	11:35	6	No	0	300	4	0.6048	0.0609
SA.15	Silent	0.3204	31	0.5439	38	13	0.076923077	0.697565543	0.225806452	2	11:35	D2	Yes	279	279	2	0.6048	0.0609	292.4285714
SA.15	Silent	0.3204	31	0.5439	38	13	0.076923077	0.697565543	0.225806452	2	11:35	MT	No	0	300	2	0.6048	0.0609	292.4285714
SA.16	Silent	0.4939	37.5	0.775	43	13	0.076923077	0.569143551	0.146666667	2	11:45	0	Yes	121	121	0	0.9229	0.1479		4
SA.16	Silent	0.4939	37.5	0.775	43	13	0.076923077	0.569143551	0.146666667	2	11:45	1	Yes	211	211	2	0.9229	0.1479
SA.16	Silent	0.4939	37.5	0.775	43	13	0.076923077	0.569143551	0.146666667	2	11:45	2	Yes	200	200	1	0.9229	0.1479
SA.16	Silent	0.4939	37.5	0.775	43	13	0.076923077	0.569143551	0.146666667	2	11:45	3	No	0	300	4	0.9229	0.1479
SA.16	Silent	0.4939	37.5	0.775	43	13	0.076923077	0.569143551	0.146666667	2	11:45	4	Yes	195	195	1	0.9229	0.1479
SA.16	Silent	0.4939	37.5	0.775	43	13	0.076923077	0.569143551	0.146666667	2	11:45	5	No	0	300	2	0.9229	0.1479
SA.16	Silent	0.4939	37.5	0.775	43	13	0.076923077	0.569143551	0.146666667	2	11:45	6	Yes	238	238	3	0.9229	0.1479
SA.16	Silent	0.4939	37.5	0.775	43	13	0.076923077	0.569143551	0.146666667	2	11:45	D2	No	0	300	2	0.9229	0.1479	223.5714286
SA.16	Silent	0.4939	37.5	0.775	43	13	0.076923077	0.569143551	0.146666667	2	11:45	MT	Yes	220	220	4	0.9229	0.1479	223.5714286
SA.17	Silent	0.3035	32.5	0.5425	38	14	0.071428571	0.787479407	0.169230769	2	13:50	0	Yes	248	248	0	0.625	0.0825		3
SA.17	Silent	0.3035	32.5	0.5425	38	14	0.071428571	0.787479407	0.169230769	2	13:50	1	Yes	166	166	1	0.625	0.0825
SA.17	Silent	0.3035	32.5	0.5425	38	14	0.071428571	0.787479407	0.169230769	2	13:50	2	Yes	262	262	4	0.625	0.0825
SA.17	Silent	0.3035	32.5	0.5425	38	14	0.071428571	0.787479407	0.169230769	2	13:50	3	Yes	142	142	3	0.625	0.0825
SA.17	Silent	0.3035	32.5	0.5425	38	14	0.071428571	0.787479407	0.169230769	2	13:50	4	No	0	300	2	0.625	0.0825
SA.17	Silent	0.3035	32.5	0.5425	38	14	0.071428571	0.787479407	0.169230769	2	13:50	5	No	0	300	1	0.625	0.0825
SA.17	Silent	0.3035	32.5	0.5425	38	14	0.071428571	0.787479407	0.169230769	2	13:50	6	No	0	300	4	0.625	0.0825
SA.17	Silent	0.3035	32.5	0.5425	38	14	0.071428571	0.787479407	0.169230769	2	13:50	D2	Yes	248	248	3	0.625	0.0825	245.4285714
SA.17	Silent	0.3035	32.5	0.5425	38	14	0.071428571	0.787479407	0.169230769	2	13:50	MT	No	0	300	4	0.625	0.0825	245.4285714
SA.18	Silent	0.4827	38	0.6981	42	15	0.066666667	0.446239901	0.105263158	2	12:44	0	Yes	241	241	0	0.8776	0.1795		4
SA.18	Silent	0.4827	38	0.6981	42	15	0.066666667	0.446239901	0.105263158	2	12:44	1	Yes	305	305	1	0.8776	0.1795
SA.18	Silent	0.4827	38	0.6981	42	15	0.066666667	0.446239901	0.105263158	2	12:44	2	No	0	300	4	0.8776	0.1795
SA.18	Silent	0.4827	38	0.6981	42	15	0.066666667	0.446239901	0.105263158	2	12:44	3	Yes	249	249	3	0.8776	0.1795
SA.18	Silent	0.4827	38	0.6981	42	15	0.066666667	0.446239901	0.105263158	2	12:44	4	No	0	300	2	0.8776	0.1795
SA.18	Silent	0.4827	38	0.6981	42	15	0.066666667	0.446239901	0.105263158	2	12:44	5	Yes	276	276	1	0.8776	0.1795
SA.18	Silent	0.4827	38	0.6981	42	15	0.066666667	0.446239901	0.105263158	2	12:44	6	Yes	273	273	4	0.8776	0.1795
SA.18	Silent	0.4827	38	0.6981	42	15	0.066666667	0.446239901	0.105263158	2	12:44	D2	Yes	204	204	3	0.8776	0.1795	277.7142857
SA.18	Silent	0.4827	38	0.6981	42	15	0.066666667	0.446239901	0.105263158	2	12:44	MT	Yes	216	216	1	0.8776	0.1795	277.7142857
SA.19	Silent	0.5186	39	0.7927	41	15	0.066666667	0.528538373	0.051282051	1	13:30	0	Yes	251	251	0	0.5128	-0.2799		6
SA.19	Silent	0.5186	39	0.7927	41	15	0.066666667	0.528538373	0.051282051	1	13:30	1	Yes	75	75	2	0.5128	-0.2799
SA.19	Silent	0.5186	39	0.7927	41	15	0.066666667	0.528538373	0.051282051	1	13:30	2	Yes	221	221	1	0.5128	-0.2799
SA.19	Silent	0.5186	39	0.7927	41	15	0.066666667	0.528538373	0.051282051	1	13:30	3	Yes	90	90	4	0.5128	-0.2799
SA.19	Silent	0.5186	39	0.7927	41	15	0.066666667	0.528538373	0.051282051	1	13:30	4	Yes	19	19	3	0.5128	-0.2799
SA.19	Silent	0.5186	39	0.7927	41	15	0.066666667	0.528538373	0.051282051	1	13:30	5	Yes	111	111	1	0.5128	-0.2799
SA.19	Silent	0.5186	39	0.7927	41	15	0.066666667	0.528538373	0.051282051	1	13:30	6	Yes	68	68	3	0.5128	-0.2799
SA.19	Silent	0.5186	39	0.7927	41	15	0.066666667	0.528538373	0.051282051	1	13:30	D2	No	0	300	3	0.5128	-0.2799	119.2857143
SA.19	Silent	0.5186	39	0.7927	41	15	0.066666667	0.528538373	0.051282051	1	13:30	MT	Yes	305	305	3	0.5128	-0.2799	119.2857143
SB.08	Silent	0.2819	32	0.509	37.5	12	0.083333333	0.805604824	0.171875	2	14:35	0	Yes	282	282	0	0.6088	0.0998		0
SB.08	Silent	0.2819	32	0.509	37.5	12	0.083333333	0.805604824	0.171875	2	14:35	1	No	0	300	1	0.6088	0.0998
SB.08	Silent	0.2819	32	0.509	37.5	12	0.083333333	0.805604824	0.171875	2	14:35	2	No	0	300	2	0.6088	0.0998
SB.08	Silent	0.2819	32	0.509	37.5	12	0.083333333	0.805604824	0.171875	2	14:35	3	No	0	300	3	0.6088	0.0998
SB.08	Silent	0.2819	32	0.509	37.5	12	0.083333333	0.805604824	0.171875	2	14:35	4	No	0	300	4	0.6088	0.0998
SB.08	Silent	0.2819	32	0.509	37.5	12	0.083333333	0.805604824	0.171875	2	14:35	5	No	0	300	1	0.6088	0.0998
SB.08	Silent	0.2819	32	0.509	37.5	12	0.083333333	0.805604824	0.171875	2	14:35	6	No	0	300	1	0.6088	0.0998
SB.08	Silent	0.2819	32	0.509	37.5	12	0.083333333	0.805604824	0.171875	2	14:35	D2	No	0	300	1	0.6088	0.0998	297.4285714
SB.08	Silent	0.2819	32	0.509	37.5	12	0.083333333	0.805604824	0.171875	2	14:35	MT	No	0	300	4	0.6088	0.0998	297.4285714
