# Supplementary material for: Development rate rather than social environment influences cognitive performance in Australian black field crickets, Teleogryllus commodus
Source: PeerJ. 2017 Jul 14;5:e3563. doi: 10.7717/peerj.3563 (PMC5511702; doi:10.7717/peerj.3563)
Supplement: Data S2 [file peerj-05-3563-s003.csv]

Treatment	Cricket	combo	MWeight	MSize	Gtime	Gweight	Gsize	DevRate	TestAge	WeightAfter	PT_D1_Time	PT_D2_Time	Day	Trial	TOTAL.T	TOTAL.T4	LogTOTAL.T	Complete	TE_ALL	T_tcP	T_tcDS	T_tcCS	T_tcS	NumTrials
Calling	LV.06	RRLL	0.4108	34	19	0.450564972	0.096774194	0.052631579	14	0.4317	56286	100678	1	0	104971	99927	5.021069335	1	2	6	4	0	4	7
Calling	LV.07	LLRR	0.5854	40	13	0.380660377	0.111111111	0.076923077	12	0.8091	48197	240000	1	0	138067	135317	5.140089888	1	1	19	3	0	3	6
Calling	LV.08	LRLR	0.6811	41.5	15	0.536431311	0.152777778	0.066666667	12	0.8549	89697	35504	1	0	44054	38425	4.643985347	1	0	4	0	0	0	7
Calling	LV.15	LRLR	0.5791	38	14	0.709268005	0.117647059	0.071428571	11	0.6611	65164	69711	1	0	32299	28931	4.509189076	1	0	1	0	0	0	7
Calling	LV.15	LRLR	0.5791	38	14	0.709268005	0.117647059	0.071428571	11	0.6611	65164	69711	2	0	307539	307539	5.487900198	1	8	24	8	6	14
Calling	LV.16	RRLL	0.4499	34	16	0.516857721	0.096774194	0.0625	11	0.6259	56111	240000	1	0	55812	52633	4.746727586	1	1	2	2	2	4	7
Calling	LV.26	RRLL	0.5783	39	12	0.626722925	0.147058824	0.083333333	14	0.7785	23595	240000	1	0	300000	300000	5.477121255	0	25	38	24	12	36	7
Calling	LV.27	LLRR	0.599	38	15	0.845348121	0.1875	0.066666667	14	0.525	68998	240000	1	0	300000	300000	5.477121255	0	15	44	1	1	2	3
Calling	LV.28	LRLR	0.614	41	14	0.600208496	0.138888889	0.071428571	14	0.566	58159	240000	1	0	20393	18505	4.309481119	1	0	1	0	0	0	7
Calling	LV.36	LLRR	0.5983	38	11	0.290273884	0.085714286	0.090909091	14	0.8348	61733	61036	1	0	79933	73082	4.902726113	1	1	16	1	0	1	7
Calling	LV.36	LLRR	0.5983	38	11	0.290273884	0.085714286	0.090909091	14	0.8348	61733	61036	2	0	54137	50895	4.733494186	1	1	12	0	0	0
Calling	LV.39	RRLL	0.7376	42	12	0.714950012	0.135135135	0.083333333	14	0.9205	140974	78703	1	0	62299	59610	4.794481076	1	3	7	1	1	2	7
Calling	LV.39	RRLL	0.7376	42	12	0.714950012	0.135135135	0.083333333	14	0.9205	140974	78703	2	0	292980	283703	5.466837975	1	6	32	0	0	0
Calling	LV.40	LLRR	0.6174	40	13	0.734269663	0.111111111	0.076923077	14	0.8106	60178	49494	1	0	35467	32432	4.549824455	1	0	1	0	0	0	7
Calling	LV.40	LLRR	0.6174	40	13	0.734269663	0.111111111	0.076923077	14	0.8106	60178	49494	2	0	101059	97745	5.004574996	1	5	13	5	1	6
Calling	LV.44	LLRR	0.704	42	14	0.645628799	0.135135135	0.071428571	12	0.8914	69080	60038	1	0	73687	67437	4.867390876	1	2	12	2	1	3	7
Calling	LV.44	LLRR	0.704	42	14	0.645628799	0.135135135	0.071428571	12	0.8914	69080	60038	2	0	58045	50990	4.763764816	1	2	9	0	0	0
Calling	LV.47	RRLL	0.6202	39	15	0.629104282	0.147058824	0.066666667	14	0.7762	99963	134670	1	0	102036	81169	5.008753425	1	1	3	0	0	0	7
Calling	LV.47	RRLL	0.6202	39	15	0.629104282	0.147058824	0.066666667	14	0.7762	99963	134670	2	0	96723	88455	4.985529758	1	2	14	0	0	0
Calling	LV.49	RLRL	0.5277	37	13	0.467463849	0.121212121	0.076923077	14	0.7249	61156	41635	1	0	300000	300000	5.477121255	0	8	41	10	7	17	5
Calling	LV.49	RLRL	0.5277	37	13	0.467463849	0.121212121	0.076923077	14	0.7249	61156	41635	2	0	156725	153088	5.195138279	1	5	12	8	3	11
Calling	LV.66	LRLR	0.6304	40.5	14	0.42366757	0.125	0.071428571	14		118853	39726	1	0	300000	300000	5.477121255	0	2	10	6	1	7	7
Calling	LV.66	LRLR	0.6304	40.5	14	0.42366757	0.125	0.071428571	14		118853	39726	2	0	300000	300000	5.477121255	0	2	13	6	1	7
Calling	LV.68	RRLL	0.5987	41	14	0.593982961	0.138888889	0.071428571	13	0.6964	53383	240000	1	0	176186	172357	5.245971396	1	10	21	2	8	10	7
Calling	LV.71	LLRR	0.5597	40	14	0.195429304	0.290322581	0.071428571	11	0.7522	14238	54773	1	0	300000	300000	5.477121255	0	21	21	15	26	41	7
Calling	LV.71	LLRR	0.5597	40	14	0.195429304	0.290322581	0.071428571	11	0.7522	14238	54773	2	0	300000	300000	5.477121255	0	15	24	13	17	30
Calling	LV.72	RLRL	0.733	41.5	13	0.382497171	0.152777778	0.076923077	12	0.9803	23263	44614	1	0	126850	121839	5.103290472	1	6	10	2	1	3	7
Calling	LV.72	RLRL	0.733	41.5	13	0.382497171	0.152777778	0.076923077	12	0.9803	23263	44614	2	0	300000	300000	5.477121255	0	15	32	13	12	25
Calling	LV.74	LRLR	0.5885	39	14	0.656813063	0.147058824	0.071428571	12	0.7739	86249	62223	1	0	300000	300000	5.477121255	0	1	1	0	0	0	7
Calling	LV.74	LRLR	0.5885	39	14	0.656813063	0.147058824	0.071428571	12	0.7739	86249	62223	2	0	111820	107456	5.048519488	1	0	18	0	3	3
Calling	LV.76	LLRR	0.5959	40	13	0.257438278	0.142857143	0.076923077	11	0.9018	30206	52043	1	0	300000	300000	5.477121255	0	27	33	6	19	25	7
Calling	LV.76	LLRR	0.5959	40	13	0.257438278	0.142857143	0.076923077	11	0.9018	30206	52043	2	0	58850	53078	4.769746467	1	8	2	4	8	12
Silent	S.02	RRLL	0.7678	41	13	0.635008518	0.108108108	0.076923077	12	0.9539	63721	70534	1	0	169253	163522	5.228536375	1	4	22	6	1	7	7
Silent	S.02	RRLL	0.7678	41	13	0.635008518	0.108108108	0.076923077	12	0.9539	63721	70534	2	0	120523	118135	5.081069933	1	4	16	6	2	8
Silent	S.03	RLLR	0.5633	40	12	0.661651917	0.176470588	0.083333333	12	0.6084	67245	39205	1	0	93004	86704	4.968501627	1	4	11	0	2	2	7
Silent	S.03	RLLR	0.5633	40	12	0.661651917	0.176470588	0.083333333	12	0.6084	67245	39205	2	0	125844	120224	5.099832514	1	8	15	5	4	9
Silent	S.04	RLRL	0.5728	39	13	0.249291167	0.114285714	0.076923077	12	0.75	76211	85303	1	0	30953	26413	4.490702748	1	0	5	0	0	0	5
Silent	S.04	RLRL	0.5728	39	13	0.249291167	0.114285714	0.076923077	12	0.75	76211	85303	2	0	300000	300000	5.477121255	0	1	4	1	0	1
Silent	S.06	LLRR	0.4962	36	13	0.54483188	0.125	0.076923077	11	0.6371	49566	240000	1	0	156478	152048	5.194453287	1	6	22	3	3	6	7
Silent	S.12	LLRR	0.5997	39	14	0.647074979	0.147058824	0.071428571	12	0.7423	56498	75358	1	0	143451	136647	5.15670358	1	6	26	7	1	8	7
Silent	S.12	LLRR	0.5997	39	14	0.647074979	0.147058824	0.071428571	12	0.7423	56498	75358	2	0	194293	188657	5.288457154	1	8	35	4	4	8
Silent	S.19	RRLL	0.5649	38	13	0.476476738	0.225806452	0.076923077	11	0.6679	85517	150322	1	0	72235	67607	4.858747677	1	2	8	3	0	3	7
Silent	S.19	RRLL	0.5649	38	13	0.476476738	0.225806452	0.076923077	11	0.6679	85517	150322	2	0	300000	300000	5.477121255	0	1	6	0	0	0
Silent	S.20	RLRL	0.6952	40	15	0.500539607	0.081081081	0.066666667	11	0.8273	151562	240000	1	0	80156	78085	4.903936037	1	2	14	2	0	2	6
Silent	S.33	RLRL	0.5357	37	15	0.655438813	0.121212121	0.066666667	14	0.6642	116899	103615	1	0	280085	275457	5.447289851	1	5	26	2	0	2	7
Silent	S.33	RLRL	0.5357	37	15	0.655438813	0.121212121	0.066666667	14	0.6642	116899	103615	2	0	147671	144968	5.169295216	1	22	12	13	13	26
Silent	S.34	LRLR	0.8466	43.5	13	0.74556701	0.175675676	0.076923077	14	0.9624	26625	64859	1	0	104652	102001	5.019747533	1	2	9	2	1	3	7
Silent	S.34	LRLR	0.8466	43.5	13	0.74556701	0.175675676	0.076923077	14	0.9624	26625	64859	2	0	300000	300000	5.477121255	0	16	24	3	3	6
Silent	S.35	RLRL	0.5779	39	14	0.570807285	0.181818182	0.071428571	14	0.8114	76696	240000	1	0	173645	171465	5.239662283	1	15	52	6	5	11	7
Silent	S.37	RRLL	0.6561	42	13	0.481707317	0.135135135	0.076923077	13	0.9236	49216	UNK	1	0	82636	75485	4.917169287	1	3	12	1	1	2	7
Silent	S.37	RRLL	0.6561	42	13	0.481707317	0.135135135	0.076923077	13	0.9236	49216	UNK	2	0	227113	221451	5.356241994	1	7	31	4	0	4
Silent	S.45	RRLL	0.6448	42	15	0.408167722	0.090909091	0.066666667	13	0.6394	60997	240000	1	0	300000	300000	5.477121255	0	4	17	4	2	6	7
Silent	S.49	RRLL	0.2815	29	14	0.711246201	0.137254902	0.071428571	12	0.3662	55208	53389	1	0	155501	152047	5.191733186	1	5	31	4	1	5	4
Silent	S.49	RRLL	0.2815	29	14	0.711246201	0.137254902	0.071428571	12	0.3662	55208	53389	2	0	137250	131859	5.137512353	1	2	21	1	0	1
Silent	S.51	RLRL	0.6553	40	13	0.521123491	0.111111111	0.076923077	14	0.7883	53913	88561	1	0	300000	300000	5.477121255	0	2	19	11	4	15	7
Silent	S.51	RLRL	0.6553	40	13	0.521123491	0.111111111	0.076923077	14	0.7883	53913	88561	2	0	300000	300000	5.477121255	0	8	25	4	3	7
Silent	S.52	LLRR	0.5311	35	13	0.627144608	0.129032258	0.076923077	14	0.6564	65586	108570	1	0	41860	35238	4.621799224	1	1	2	1	0	1	7
Silent	S.52	LLRR	0.5311	35	13	0.627144608	0.129032258	0.076923077	14	0.6564	65586	108570	2	0	58374	55742	4.766219454	1	2	6	1	3	4
Silent	S.65	LLRR	0.516	36	14	0.562689279	0.107692308	0.071428571	12	0.5704	40725	240000	1	0	249123	245327	5.396413825	1	18	39	8	8	16	5
Silent	S.67	RLRL	0.7167	42	12	0.633690449	0.150684932	0.083333333	12	0.6373	77064	55992	1	0	300000	300000	5.477121255	0	2	19	2	0	2	7
Silent	S.67	RLRL	0.7167	42	12	0.633690449	0.150684932	0.083333333	12	0.6373	77064	55992	2	0	107481	100869	5.031331698	1	0	14	0	0	0
Silent	S.69	RRLL	0.5183	36.5	14	0.438124306	0.140625	0.071428571	11	0.6463	67403	78703	1	0	53407	50617	4.727598183	1	1	12	1	1	2	7
Silent	S.69	RRLL	0.5183	36.5	14	0.438124306	0.140625	0.071428571	11	0.6463	67403	78703	2	0	89524	85567	4.951939479	1	3	13	2	2	4
Silent	S.70	LLRR	0.5688	39	14	0.497630332	0.147058824	0.071428571	14	0.7642	45523	110296	1	0	186522	183756	5.270730064	1	16	34	13	7	20	6
Silent	S.70	LLRR	0.5688	39	14	0.497630332	0.147058824	0.071428571	14	0.7642	45523	110296	2	0	30298	27237	4.481413961	1	1	4	2	0	2
Silent	S.75	RLRL	0.7899	42	14	0.64596791	0.135135135	0.071428571	12	0.9737	44321	61572	1	0	55796	53528	4.746603066	1	1	12	1	1	2	7
Silent	S.75	RLRL	0.7899	42	14	0.64596791	0.135135135	0.071428571	12	0.9737	44321	61572	2	0	300000	300000	5.477121255	0	10	33	2	7	9
Calling	LV.06	RRLL	0.4108	34	19	0.450564972	0.096774194	0.052631579	14	0.4317	56286	100678	1	1	300000	300000	5.477121255	0	10	25	8	4	12
Calling	LV.07	LLRR	0.5854	40	13	0.380660377	0.111111111	0.076923077	12	0.8091	48197	240000	1	1	236205	230152	5.373289087	1	1	27	2	0	2
Calling	LV.08	LRLR	0.6811	41.5	15	0.536431311	0.152777778	0.066666667	12	0.8549	89697	35504	1	1	300000	300000	5.477121255	0	15	32	15	3	18
Calling	LV.15	LRLR	0.5791	38	14	0.709268005	0.117647059	0.071428571	11	0.6611	65164	69711	1	1	239959	236229	5.380137043	1	5	21	7	4	11
Calling	LV.16	RRLL	0.4499	34	16	0.516857721	0.096774194	0.0625	11	0.6259	56111	240000	1	1	88020	85418	4.944581364	1	5	16	0	2	2
Calling	LV.26	RRLL	0.5783	39	12	0.626722925	0.147058824	0.083333333	14	0.7785	23595	240000	1	1	130990	127992	5.117238142	1	7	10	9	1	10
Calling	LV.27	LLRR	0.599	38	15	0.845348121	0.1875	0.066666667	14	0.525	68998	240000	1	1	41932	30927	4.622545577	1	0	0	0	0	0
Calling	LV.28	LRLR	0.614	41	14	0.600208496	0.138888889	0.071428571	14	0.566	58159	240000	1	1	300000	300000	5.477121255	0	12	19	11	12	23
Calling	LV.36	LLRR	0.5983	38	11	0.290273884	0.085714286	0.090909091	14	0.8348	61733	61036	1	1	71149	68154	4.8521688	1	2	5	1	0	1
Calling	LV.39	RRLL	0.7376	42	12	0.714950012	0.135135135	0.083333333	14	0.9205	140974	78703	1	1	47222	44371	4.674144377	1	2	5	0	0	0
Calling	LV.40	LLRR	0.6174	40	13	0.734269663	0.111111111	0.076923077	14	0.8106	60178	49494	1	1	126619	124577	5.102498879	1	2	9	3	0	3
Calling	LV.44	LLRR	0.704	42	14	0.645628799	0.135135135	0.071428571	12	0.8914	69080	60038	1	1	149582	141807	5.174879336	1	5	18	5	1	6
Calling	LV.47	RRLL	0.6202	39	15	0.629104282	0.147058824	0.066666667	14	0.7762	99963	134670	1	1	133204	126809	5.124517267	1	4	10	1	0	1
Calling	LV.49	RLRL	0.5277	37	13	0.467463849	0.121212121	0.076923077	14	0.7249	61156	41635	1	1	300000	300000	5.477121255	0	5	18	2	8	10
Calling	LV.66	LRLR	0.6304	40.5	14	0.42366757	0.125	0.071428571	14		118853	39726	1	1	84354	81154	4.926105681	1	2	15	9	1	10
Calling	LV.68	RRLL	0.5987	41	14	0.593982961	0.138888889	0.071428571	13	0.6964	53383	240000	1	1	74940	72720	4.874713689	1	4	10	2	2	4
Calling	LV.71	LLRR	0.5597	40	14	0.195429304	0.290322581	0.071428571	11	0.7522	14238	54773	1	1	285110	281099	5.45501245	1	17	34	15	13	28
Calling	LV.72	RLRL	0.733	41.5	13	0.382497171	0.152777778	0.076923077	12	0.9803	23263	44614	1	1	164891	161951	5.217196952	1	8	20	0	2	2
Calling	LV.74	LRLR	0.5885	39	14	0.656813063	0.147058824	0.071428571	12	0.7739	86249	62223	1	1	300000	300000	5.477121255	0	4	20	4	0	4
Calling	LV.76	LLRR	0.5959	40	13	0.257438278	0.142857143	0.076923077	11	0.9018	30206	52043	1	1	300000	300000	5.477121255	0	23	29	11	17	28
Silent	S.02	RRLL	0.7678	41	13	0.635008518	0.108108108	0.076923077	12	0.9539	63721	70534	1	1	281317	269256	5.449195977	1	2	17	13	0	13
Silent	S.03	RLLR	0.5633	40	12	0.661651917	0.176470588	0.083333333	12	0.6084	67245	39205	1	1	54164	46593	4.733710729	1	1	6	0	0	0
Silent	S.04	RLRL	0.5728	39	13	0.249291167	0.114285714	0.076923077	12	0.75	76211	85303	1	1	172891	165975	5.237772386	1	11	24	5	1	6
Silent	S.06	LLRR	0.4962	36	13	0.54483188	0.125	0.076923077	11	0.6371	49566	240000	1	1	300000	300000	5.477121255	0	17	51	7	6	13
Silent	S.12	LLRR	0.5997	39	14	0.647074979	0.147058824	0.071428571	12	0.7423	56498	75358	1	1	145116	137111	5.161715299	1	5	13	3	2	5
Silent	S.19	RRLL	0.5649	38	13	0.476476738	0.225806452	0.076923077	11	0.6679	85517	150322	1	1	22596	19425	4.354031566	1	0	0	0	0	0
Silent	S.20	RLRL	0.6952	40	15	0.500539607	0.081081081	0.066666667	11	0.8273	151562	240000	1	1	72921	69101	4.862852616	1	2	7	1	0	1
Silent	S.33	RLRL	0.5357	37	15	0.655438813	0.121212121	0.066666667	14	0.6642	116899	103615	1	1	116764	113104	5.067308964	1	4	16	4	1	5
Silent	S.34	LRLR	0.8466	43.5	13	0.74556701	0.175675676	0.076923077	14	0.9624	26625	64859	1	1	94351	91550	4.974746507	1	1	7	3	0	3
Silent	S.35	RLRL	0.5779	39	14	0.570807285	0.181818182	0.071428571	14	0.8114	76696	240000	1	1	300000	300000	5.477121255	0	18	79	6	7	13
Silent	S.37	RRLL	0.6561	42	13	0.481707317	0.135135135	0.076923077	13	0.9236	49216	UNK	1	1	44653	40912	4.649850642	1	1	7	0	0	0
Silent	S.45	RRLL	0.6448	42	15	0.408167722	0.090909091	0.066666667	13	0.6394	60997	240000	1	1	59108	54988	4.771646265	1	1	10	0	0	0
Silent	S.49	RRLL	0.2815	29	14	0.711246201	0.137254902	0.071428571	12	0.3662	55208	53389	1	1	107172	101951	5.030081335	1	4	4	1	0	1
Silent	S.51	RLRL	0.6553	40	13	0.521123491	0.111111111	0.076923077	14	0.7883	53913	88561	1	1	258059	253513	5.41171901	1	1	12	10	0	10
Silent	S.52	LLRR	0.5311	35	13	0.627144608	0.129032258	0.076923077	14	0.6564	65586	108570	1	1	32858	28267	4.516641125	1	0	5	0	0	0
Silent	S.65	LLRR	0.516	36	14	0.562689279	0.107692308	0.071428571	12	0.5704	40725	240000	1	1	83901	81800	4.923767137	1	1	8	0	0	0
Silent	S.67	RLRL	0.7167	42	12	0.633690449	0.150684932	0.083333333	12	0.6373	77064	55992	1	1	216262	213648	5.334980215	1	4	22	0	0	0
Silent	S.69	RRLL	0.5183	36.5	14	0.438124306	0.140625	0.071428571	11	0.6463	67403	78703	1	1	102129	98769	5.00914908	1	4	18	6	0	6
Silent	S.70	LLRR	0.5688	39	14	0.497630332	0.147058824	0.071428571	14	0.7642	45523	110296	1	1	40296	38116	4.605261938	1	1	8	1	0	1
Silent	S.75	RLRL	0.7899	42	14	0.64596791	0.135135135	0.071428571	12	0.9737	44321	61572	1	1	300000	300000	5.477121255	0	16	37	4	14	18
Calling	LV.06	RRLL	0.4108	34	19	0.450564972	0.096774194	0.052631579	14	0.4317	56286	100678	1	2	140383	135168	5.147314519	1	1	16	5	2	7
Calling	LV.07	LLRR	0.5854	40	13	0.380660377	0.111111111	0.076923077	12	0.8091	48197	240000	1	2	300000	300000	5.477121255	0	3	17	4	1	5
Calling	LV.08	LRLR	0.6811	41.5	15	0.536431311	0.152777778	0.066666667	12	0.8549	89697	35504	1	2	300000	300000	5.477121255	0	1	2	10	0	10
Calling	LV.15	LRLR	0.5791	38	14	0.709268005	0.117647059	0.071428571	11	0.6611	65164	69711	1	2	39197	35276	4.593252829	1	0	5	0	0	0
Calling	LV.16	RRLL	0.4499	34	16	0.516857721	0.096774194	0.0625	11	0.6259	56111	240000	1	2	52247	49114	4.718061358	1	1	3	2	0	2
Calling	LV.26	RRLL	0.5783	39	12	0.626722925	0.147058824	0.083333333	14	0.7785	23595	240000	1	2	53896	51515	4.731556534	1	4	4	2	1	3
Calling	LV.27	LLRR	0.599	38	15	0.845348121	0.1875	0.066666667	14	0.525	68998	240000	1	2	41668	38225	4.619802655	1	0	4	0	0	0
Calling	LV.28	LRLR	0.614	41	14	0.600208496	0.138888889	0.071428571	14	0.566	58159	240000	1	2	197560	194523	5.295699017	1	4	20	7	2	9
Calling	LV.36	LLRR	0.5983	38	11	0.290273884	0.085714286	0.090909091	14	0.8348	61733	61036	1	2	180595	175334	5.256705722	1	5	25	0	0	0
Calling	LV.39	RRLL	0.7376	42	12	0.714950012	0.135135135	0.083333333	14	0.9205	140974	78703	1	2	49588	46967	4.695376593	1	4	7	3	1	4
Calling	LV.40	LLRR	0.6174	40	13	0.734269663	0.111111111	0.076923077	14	0.8106	60178	49494	1	2	55030	51019	4.740599513	1	2	5	2	1	3
Calling	LV.44	LLRR	0.704	42	14	0.645628799	0.135135135	0.071428571	12	0.8914	69080	60038	1	2	300000	300000	5.477121255	0	19	47	12	5	17
Calling	LV.47	RRLL	0.6202	39	15	0.629104282	0.147058824	0.066666667	14	0.7762	99963	134670	1	2	159562	151481	5.202929471	1	5	15	1	0	1
Calling	LV.49	RLRL	0.5277	37	13	0.467463849	0.121212121	0.076923077	14	0.7249	61156	41635	1	2	300000	300000	5.477121255	0	1	1	0	0	0
Calling	LV.66	LRLR	0.6304	40.5	14	0.42366757	0.125	0.071428571	14		118853	39726	1	2	46894	45011	4.671117279	1	1	5	0	0	0
Calling	LV.68	RRLL	0.5987	41	14	0.593982961	0.138888889	0.071428571	13	0.6964	53383	240000	1	2	132589	130064	5.122507495	1	7	16	3	3	6
Calling	LV.71	LLRR	0.5597	40	14	0.195429304	0.290322581	0.071428571	11	0.7522	14238	54773	1	2	181742	179719	5.259455303	1	5	11	8	0	8
Calling	LV.72	RLRL	0.733	41.5	13	0.382497171	0.152777778	0.076923077	12	0.9803	23263	44614	1	2	300000	300000	5.477121255	0	1	1	0	0	0
Calling	LV.74	LRLR	0.5885	39	14	0.656813063	0.147058824	0.071428571	12	0.7739	86249	62223	1	2	300000	300000	5.477121255	0	1	8	3	0	3
Calling	LV.76	LLRR	0.5959	40	13	0.257438278	0.142857143	0.076923077	11	0.9018	30206	52043	1	2	150946	146670	5.178821609	1	14	14	10	2	12
Silent	S.02	RRLL	0.7678	41	13	0.635008518	0.108108108	0.076923077	12	0.9539	63721	70534	1	2	119003	102696	5.07555791	1	2	15	1	0	1
Silent	S.03	RLLR	0.5633	40	12	0.661651917	0.176470588	0.083333333	12	0.6084	67245	39205	1	2	44215	37158	4.645569629	1	0	4	0	0	0
Silent	S.04	RLRL	0.5728	39	13	0.249291167	0.114285714	0.076923077	12	0.75	76211	85303	1	2	300000	300000	5.477121255	0	24	37	11	2	13
Silent	S.06	LLRR	0.4962	36	13	0.54483188	0.125	0.076923077	11	0.6371	49566	240000	1	2	308709	308709	5.489549291	1	13	48	11	9	20
Silent	S.12	LLRR	0.5997	39	14	0.647074979	0.147058824	0.071428571	12	0.7423	56498	75358	1	2	37208	32029	4.570636327	1	1	3	0	0	0
Silent	S.19	RRLL	0.5649	38	13	0.476476738	0.225806452	0.076923077	11	0.6679	85517	150322	1	2	100249	95678	5.001080049	1	2	14	2	0	2
Silent	S.20	RLRL	0.6952	40	15	0.500539607	0.081081081	0.066666667	11	0.8273	151562	240000	1	2	67313	64323	4.828098947	1	1	6	1	0	1
Silent	S.33	RLRL	0.5357	37	15	0.655438813	0.121212121	0.066666667	14	0.6642	116899	103615	1	2	300000	300000	5.477121255	0	23	40	9	12	21
Silent	S.34	LRLR	0.8466	43.5	13	0.74556701	0.175675676	0.076923077	14	0.9624	26625	64859	1	2	300000	300000	5.477121255	0	1	7	0	1	1
Silent	S.35	RLRL	0.5779	39	14	0.570807285	0.181818182	0.071428571	14	0.8114	76696	240000	1	2	141701	139681	5.151372915	1	4	27	7	2	9
Silent	S.37	RRLL	0.6561	42	13	0.481707317	0.135135135	0.076923077	13	0.9236	49216	UNK	1	2	256140	251968	5.408477405	1	14	33	6	3	9
Silent	S.45	RRLL	0.6448	42	15	0.408167722	0.090909091	0.066666667	13	0.6394	60997	240000	1	2	300000	300000	5.477121255	0	5	13	1	0	1
Silent	S.49	RRLL	0.2815	29	14	0.711246201	0.137254902	0.071428571	12	0.3662	55208	53389	1	2	47860	43290	4.679972694	1	0	9	0	0	0
Silent	S.51	RLRL	0.6553	40	13	0.521123491	0.111111111	0.076923077	14	0.7883	53913	88561	1	2	300000	300000	5.477121255	0	5	17	6	5	11
Silent	S.52	LLRR	0.5311	35	13	0.627144608	0.129032258	0.076923077	14	0.6564	Tot	108570	1	2	157563	153142	5.197454241	1	4	17	4	2	6
Silent	S.65	LLRR	0.516	36	14	0.562689279	0.107692308	0.071428571	12	0.5704	40725	240000	1	2	292574	285951	5.466235729	1	9	32	1	2	3
Silent	S.67	RLRL	0.7167	42	12	0.633690449	0.150684932	0.083333333	12	0.6373	77064	55992	1	2	81373	76011	4.910480328	1	2	11	0	1	1
Silent	S.69	RRLL	0.5183	36.5	14	0.438124306	0.140625	0.071428571	11	0.6463	67403	78703	1	2	300000	300000	5.477121255	0	0	1	0	0	0
Silent	S.70	LLRR	0.5688	39	14	0.497630332	0.147058824	0.071428571	14	0.7642	45523	110296	1	2	64575	61615	4.810064415	1	4	12	1	1	2
Silent	S.75	RLRL	0.7899	42	14	0.64596791	0.135135135	0.071428571	12	0.9737	44321	61572	1	2	300000	300000	5.477121255	0	22	30	11	18	29
Calling	LV.06	RRLL	0.4108	34	19	0.450564972	0.096774194	0.052631579	14	0.4317	56286	100678	1	3	147746	140645	5.169515732	1	3	15	5	0	5
Calling	LV.07	LLRR	0.5854	40	13	0.380660377	0.111111111	0.076923077	12	0.8091	48197	240000	1	3	300000	300000	5.477121255	0	8	16	8	2	10
Calling	LV.08	LRLR	0.6811	41.5	15	0.536431311	0.152777778	0.066666667	12	0.8549	89697	35504	1	3	49256	42536	4.692459141	1	1	5	1	0	1
Calling	LV.15	LRLR	0.5791	38	14	0.709268005	0.117647059	0.071428571	11	0.6611	65164	69711	1	3	300000	300000	5.477121255	0	3	5	0	0	0
Calling	LV.16	RRLL	0.4499	34	16	0.516857721	0.096774194	0.0625	11	0.6259	56111	240000	1	3	43316	39728	4.636648345	1	1	4	1	1	2
Calling	LV.26	RRLL	0.5783	39	12	0.626722925	0.147058824	0.083333333	14	0.7785	23595	240000	1	3	255980	253609	5.408206035	1	20	28	13	10	23
Calling	LV.28	LRLR	0.614	41	14	0.600208496	0.138888889	0.071428571	14	0.566	58159	240000	1	3	111571	109295	5.047551326	1	4	7	4	1	5
Calling	LV.36	LLRR	0.5983	38	11	0.290273884	0.085714286	0.090909091	14	0.8348	61733	61036	1	3	55512	50701	4.744386874	1	2	3	1	1	2
Calling	LV.39	RRLL	0.7376	42	12	0.714950012	0.135135135	0.083333333	14	0.9205	140974	78703	1	3	121861	116352	5.085864738	1	6	11	3	2	5
Calling	LV.40	LLRR	0.6174	40	13	0.734269663	0.111111111	0.076923077	14	0.8106	60178	49494	1	3	44610	41837	4.649432223	1	2	3	1	0	1
Calling	LV.44	LLRR	0.704	42	14	0.645628799	0.135135135	0.071428571	12	0.8914	69080	60038	1	3	300000	300000	5.477121255	0	4	14	2	0	2
Calling	LV.47	RRLL	0.6202	39	15	0.629104282	0.147058824	0.066666667	14	0.7762	99963	134670	1	3	300000	300000	5.477121255	0	15	33	0	3	3
Calling	LV.49	RLRL	0.5277	37	13	0.467463849	0.121212121	0.076923077	14	0.7249	61156	41635	1	3	300000	300000	5.477121255	0	1	13	18	0	18
Calling	LV.66	LRLR	0.6304	40.5	14	0.42366757	0.125	0.071428571	14		118853	39726	1	3	300000	300000	5.477121255	0	1	5	6	0	6
Calling	LV.68	RRLL	0.5987	41	14	0.593982961	0.138888889	0.071428571	13	0.6964	53383	240000	1	3	76539	71975	4.883882784	1	4	8	2	1	3
Calling	LV.71	LLRR	0.5597	40	14	0.195429304	0.290322581	0.071428571	11	0.7522	14238	54773	1	3	78844	74103	4.896768649	1	6	13	3	1	4
Calling	LV.72	RLRL	0.733	41.5	13	0.382497171	0.152777778	0.076923077	12	0.9803	23263	44614	1	3	172692	168865	5.237272219	1	12	13	7	6	13
Calling	LV.74	LRLR	0.5885	39	14	0.656813063	0.147058824	0.071428571	12	0.7739	86249	62223	1	3	178690	173740	5.252100249	1	0	13	0	0	0
Calling	LV.76	LLRR	0.5959	40	13	0.257438278	0.142857143	0.076923077	11	0.9018	30206	52043	1	3	21785	19645	4.338157564	1	0	0	0	0	0
Silent	S.02	RRLL	0.7678	41	13	0.635008518	0.108108108	0.076923077	12	0.9539	63721	70534	1	3	134044	114864	5.127247379	1	2	13	0	0	0
Silent	S.03	RLLR	0.5633	40	12	0.661651917	0.176470588	0.083333333	12	0.6084	67245	39205	1	3	98738	90807	4.994484326	1	2	10	1	0	1
Silent	S.04	RLRL	0.5728	39	13	0.249291167	0.114285714	0.076923077	12	0.75	76211	85303	1	3	300000	300000	5.477121255	0	1	5	0	0	0
Silent	S.06	LLRR	0.4962	36	13	0.54483188	0.125	0.076923077	11	0.6371	49566	240000	1	3	300000	300000	5.477121255	0	16	44	6	3	9
Silent	S.12	LLRR	0.5997	39	14	0.647074979	0.147058824	0.071428571	12	0.7423	56498	75358	1	3	300000	300000	5.477121255	0	19	39	6	5	11
Silent	S.19	RRLL	0.5649	38	13	0.476476738	0.225806452	0.076923077	11	0.6679	85517	150322	1	3	105348	100520	5.022626295	1	2	11	3	1	4
Silent	S.20	RLRL	0.6952	40	15	0.500539607	0.081081081	0.066666667	11	0.8273	151562	240000	1	3	109860	105809	5.040839595	1	6	11	5	1	6
Silent	S.33	RLRL	0.5357	37	15	0.655438813	0.121212121	0.066666667	14	0.6642	116899	103615	1	3	121884	118631	5.085946698	1	5	13	4	1	5
Silent	S.34	LRLR	0.8466	43.5	13	0.74556701	0.175675676	0.076923077	14	0.9624	26625	64859	1	3	35316	31879	4.547971508	1	0	2	0	0	0
Silent	S.35	RLRL	0.5779	39	14	0.570807285	0.181818182	0.071428571	14	0.8114	76696	240000	1	3	300000	300000	5.477121255	0	8	62	11	6	17
Silent	S.37	RRLL	0.6561	42	13	0.481707317	0.135135135	0.076923077	13	0.9236	49216	UNK	1	3	114948	111040	5.060501419	1	2	12	5	0	5
Silent	S.45	RRLL	0.6448	42	15	0.408167722	0.090909091	0.066666667	13	0.6394	60997	240000	1	3	300000	300000	5.477121255	0	13	18	6	17	23
Silent	S.49	RRLL	0.2815	29	14	0.711246201	0.137254902	0.071428571	12	0.3662	55208	53389	1	3	42518	36616	4.628572828	1	0	3	0	0	0
Silent	S.51	RLRL	0.6553	40	13	0.521123491	0.111111111	0.076923077	14	0.7883	53913	88561	1	3	300000	300000	5.477121255	0	2	3	0	0	0
Silent	S.52	LLRR	0.5311	35	13	0.627144608	0.129032258	0.076923077	14	0.6564	65586	108570	1	3	121308	118335	5.083889443	1	7	11	3	4	7
Silent	S.65	LLRR	0.516	36	14	0.562689279	0.107692308	0.071428571	12	0.5704	40725	240000	1	3	300000	300000	5.477121255	0	1	8	0	0	0
Silent	S.67	RLRL	0.7167	42	12	0.633690449	0.150684932	0.083333333	12	0.6373	77064	55992	1	3	81172	69497	4.909406247	1	1	11	1	0	1
Silent	S.69	RRLL	0.5183	36.5	14	0.438124306	0.140625	0.071428571	11	0.6463	67403	78703	1	3	87139	84399	4.940212572	1	2	11	2	2	4
Silent	S.70	LLRR	0.5688	39	14	0.497630332	0.147058824	0.071428571	14	0.7642	45523	110296	1	3	47916	44776	4.680480556	1	4	7	4	2	6
Silent	S.75	RLRL	0.7899	42	14	0.64596791	0.135135135	0.071428571	12	0.9737	44321	61572	1	3	300000	300000	5.477121255	0	22	34	7	11	18
Calling	LV.06	RRLL	0.4108	34	19	0.450564972	0.096774194	0.052631579	14	0.4317	56286	100678	1	4	129106	122223	5.110946426	1	4	15	2	2	4
Calling	LV.07	LLRR	0.5854	40	13	0.380660377	0.111111111	0.076923077	12	0.8091	48197	240000	1	4	300000	300000	5.477121255	0	4	18	1	0	1
Calling	LV.08	LRLR	0.6811	41.5	15	0.536431311	0.152777778	0.066666667	12	0.8549	89697	35504	1	4	44306	41646	4.646462543	1	1	1	0	0	0
Calling	LV.15	LRLR	0.5791	38	14	0.709268005	0.117647059	0.071428571	11	0.6611	65164	69711	1	4	300000	300000	5.477121255	0	4	15	11	2	13
Calling	LV.16	RRLL	0.4499	34	16	0.516857721	0.096774194	0.0625	11	0.6259	56111	240000	1	4	257726	255335	5.411158233	1	18	29	11	12	23
Calling	LV.26	RRLL	0.5783	39	12	0.626722925	0.147058824	0.083333333	14	0.7785	23595	240000	1	4	135684	131873	5.132528638	1	14	11	6	7	13
Calling	LV.28	LRLR	0.614	41	14	0.600208496	0.138888889	0.071428571	14	0.566	58159	240000	1	4	99107	97008	4.99610433	1	5	7	5	4	9
Calling	LV.36	LLRR	0.5983	38	11	0.290273884	0.085714286	0.090909091	14	0.8348	61733	61036	1	4	80991	77891	4.908436761	1	2	11	1	0	1
Calling	LV.39	RRLL	0.7376	42	12	0.714950012	0.135135135	0.083333333	14	0.9205	140974	78703	1	4	300000	300000	5.477121255	0	11	44	4	3	7
Calling	LV.40	LLRR	0.6174	40	13	0.734269663	0.111111111	0.076923077	14	0.8106	60178	49494	1	4	138232	134672	5.140608592	1	8	22	7	3	10
Calling	LV.44	LLRR	0.704	42	14	0.645628799	0.135135135	0.071428571	12	0.8914	69080	60038	1	4	63117	57481	4.800146348	1	1	7	3	1	4
Calling	LV.47	RRLL	0.6202	39	15	0.629104282	0.147058824	0.066666667	14	0.7762	99963	134670	1	4	124994	115531	5.096889166	1	2	9	0	0	0
Calling	LV.49	RLRL	0.5277	37	13	0.467463849	0.121212121	0.076923077	14	0.7249	61156	41635	1	4	300000	300000	5.477121255	0	1	5	1	0	1
Calling	LV.66	LRLR	0.6304	40.5	14	0.42366757	0.125	0.071428571	14		118853	39726	1	4	65702	63392	4.81757859	1	4	6	6	1	7
Calling	LV.68	RRLL	0.5987	41	14	0.593982961	0.138888889	0.071428571	13	0.6964	53383	240000	1	4	118637	112617	5.074220156	1	6	10	1	2	3
Calling	LV.71	LLRR	0.5597	40	14	0.195429304	0.290322581	0.071428571	11	0.7522	14238	54773	1	4	132820	130122	5.123263476	1	8	19	3	5	8
Calling	LV.72	RLRL	0.733	41.5	13	0.382497171	0.152777778	0.076923077	12	0.9803	23263	44614	1	4	300000	300000	5.477121255	0	17	10	13	11	24
Calling	LV.74	LRLR	0.5885	39	14	0.656813063	0.147058824	0.071428571	12	0.7739	86249	62223	1	4	133549	130818	5.12564064	1	2	18	8	0	8
Calling	LV.76	LLRR	0.5959	40	13	0.257438278	0.142857143	0.076923077	11	0.9018	30206	52043	1	4	232252	229319	5.365959463	1	21	25	9	7	16
Silent	S.02	RRLL	0.7678	41	13	0.635008518	0.108108108	0.076923077	12	0.9539	63721	70534	1	4	271901	263359	5.434410805	1	5	29	0	0	0
Silent	S.03	RLLR	0.5633	40	12	0.661651917	0.176470588	0.083333333	12	0.6084	67245	39205	1	4	127642	119871	5.1059936	1	6	19	0	1	1
Silent	S.04	RLRL	0.5728	39	13	0.249291167	0.114285714	0.076923077	12	0.75	76211	85303	1	4	300000	300000	5.477121255	0	1	4	0	0	0
Silent	S.06	LLRR	0.4962	36	13	0.54483188	0.125	0.076923077	11	0.6371	49566	240000	1	4	300000	300000	5.477121255	0	14	31	9	3	12
Silent	S.12	LLRR	0.5997	39	14	0.647074979	0.147058824	0.071428571	12	0.7423	56498	75358	1	4	300000	300000	5.477121255	0	2	5	0	0	0
Silent	S.19	RRLL	0.5649	38	13	0.476476738	0.225806452	0.076923077	11	0.6679	85517	150322	1	4	64772	61601	4.811387307	1	1	5	2	1	3
Silent	S.20	RLRL	0.6952	40	15	0.500539607	0.081081081	0.066666667	11	0.8273	151562	240000	1	4	168893	164233	5.22761165	1	12	25	6	3	9
Silent	S.33	RLRL	0.5357	37	15	0.655438813	0.121212121	0.066666667	14	0.6642	116899	103615	1	4	70554	67484	4.848521641	1	2	7	3	1	4
Silent	S.34	LRLR	0.8466	43.5	13	0.74556701	0.175675676	0.076923077	14	0.9624	26625	64859	1	4	300000	300000	5.477121255	0	11	34	8	4	12
Silent	S.35	RLRL	0.5779	39	14	0.570807285	0.181818182	0.071428571	14	0.8114	76696	240000	1	4	300000	300000	5.477121255	0	0	2	0	0	0
Silent	S.37	RRLL	0.6561	42	13	0.481707317	0.135135135	0.076923077	13	0.9236	49216	UNK	1	4	177677	169095	5.249631213	1	9	23	5	0	5
Silent	S.45	RRLL	0.6448	42	15	0.408167722	0.090909091	0.066666667	13	0.6394	60997	240000	1	4	177472	173682	5.249129844	1	7	29	11	4	15
Silent	S.51	RLRL	0.6553	40	13	0.521123491	0.111111111	0.076923077	14	0.7883	53913	88561	1	4	170901	166640	5.232744604	1	1	10	2	0	2
Silent	S.52	LLRR	0.5311	35	13	0.627144608	0.129032258	0.076923077	14	0.6564	65586	108570	1	4	300000	300000	5.477121255	0	22	44	5	12	17
Silent	S.65	LLRR	0.516	36	14	0.562689279	0.107692308	0.071428571	12	0.5704	40725	240000	1	4	300000	300000	5.477121255	0	4	21	1	1	2
Silent	S.67	RLRL	0.7167	42	12	0.633690449	0.150684932	0.083333333	12	0.6373	77064	55992	1	4	300000	300000	5.477121255	0	19	46	4	4	8
Silent	S.69	RRLL	0.5183	36.5	14	0.438124306	0.140625	0.071428571	11	0.6463	67403	78703	1	4	81403	78544	4.910640411	1	4	10	3	1	4
Silent	S.70	LLRR	0.5688	39	14	0.497630332	0.147058824	0.071428571	14	0.7642	45523	110296	1	4	136545	134134	5.135275802	1	12	10	11	8	19
Silent	S.75	RLRL	0.7899	42	14	0.64596791	0.135135135	0.071428571	12	0.9737	44321	61572	1	4	300000	300000	5.477121255	0	14	43	0	3	3
Calling	LV.06	RRLL	0.4108	34	19	0.450564972	0.096774194	0.052631579	14	0.4317	56286	100678	1	5	33014	29273	4.518698147	1	0	1	0	0	0
Calling	LV.07	LLRR	0.5854	40	13	0.380660377	0.111111111	0.076923077	12	0.8091	48197	240000	1	5	300000	300000	5.477121255	0	1	6	1	0	1
Calling	LV.08	LRLR	0.6811	41.5	15	0.536431311	0.152777778	0.066666667	12	0.8549	89697	35504	1	5	124067	117164	5.093656281	1	5	15	8	0	8
Calling	LV.15	LRLR	0.5791	38	14	0.709268005	0.117647059	0.071428571	11	0.6611	65164	69711	1	5	300000	300000	5.477121255	0	9	26	7	6	13
Calling	LV.16	RRLL	0.4499	34	16	0.516857721	0.096774194	0.0625	11	0.6259	56111	240000	1	5	35467	32432	4.549824455	1	1	1	0	0	0
Calling	LV.26	RRLL	0.5783	39	12	0.626722925	0.147058824	0.083333333	14	0.7785	23595	240000	1	5	178917	175985	5.252651608	1	20	17	7	9	16
Calling	LV.28	LRLR	0.614	41	14	0.600208496	0.138888889	0.071428571	14	0.566	58159	240000	1	5	300000	300000	5.477121255	0	16	29	6	7	13
Calling	LV.36	LLRR	0.5983	38	11	0.290273884	0.085714286	0.090909091	14	0.8348	61733	61036	1	5	37798	33459	4.577468821	1	1	1	0	0	0
Calling	LV.39	RRLL	0.7376	42	12	0.714950012	0.135135135	0.083333333	14	0.9205	140974	78703	1	5	300000	300000	5.477121255	0	0	4	0	0	0
Calling	LV.40	LLRR	0.6174	40	13	0.734269663	0.111111111	0.076923077	14	0.8106	60178	49494	1	5	46221	42630	4.664839337	1	1	6	2	0	2
Calling	LV.44	LLRR	0.704	42	14	0.645628799	0.135135135	0.071428571	12	0.8914	69080	60038	1	5	300000	300000	5.477121255	1	0	0	0	0	0
Calling	LV.47	RRLL	0.6202	39	15	0.629104282	0.147058824	0.066666667	14	0.7762	99963	134670	1	5	43651	33160	4.639994197	1	0	1	0	0	0
Calling	LV.66	LRLR	0.6304	40.5	14	0.42366757	0.125	0.071428571	14		118853	39726	1	5	300000	300000	5.477121255	0	1	2	1	0	1
Calling	LV.68	RRLL	0.5987	41	14	0.593982961	0.138888889	0.071428571	13	0.6964	53383	240000	1	5	89475	84733	4.951701707	1	6	13	1	2	3
Calling	LV.71	LLRR	0.5597	40	14	0.195429304	0.290322581	0.071428571	11	0.7522	14238	54773	1	5	20224	15203	4.305867057	1	0	2	0	0	0
Calling	LV.72	RLRL	0.733	41.5	13	0.382497171	0.152777778	0.076923077	12	0.9803	23263	44614	1	5	300000	300000	5.477121255	0	4	9	0	0	0
Calling	LV.74	LRLR	0.5885	39	14	0.656813063	0.147058824	0.071428571	12	0.7739	86249	62223	1	5	56668	53281	4.753337885	1	1	11	0	0	0
Calling	LV.76	LLRR	0.5959	40	13	0.257438278	0.142857143	0.076923077	11	0.9018	30206	52043	1	5	298677	294832	5.47520178	1	32	17	10	7	17
Silent	S.02	RRLL	0.7678	41	13	0.635008518	0.108108108	0.076923077	12	0.9539	63721	70534	1	5	300000	300000	5.477121255	0	0	6	0	0	0
Silent	S.03	RLLR	0.5633	40	12	0.661651917	0.176470588	0.083333333	12	0.6084	67245	39205	1	5	31315	25813	4.495752416	1	0	3	0	0	0
Silent	S.06	LLRR	0.4962	36	13	0.54483188	0.125	0.076923077	11	0.6371	49566	240000	1	5	101292	95392	5.005575146	1	4	9	3	3	6
Silent	S.12	LLRR	0.5997	39	14	0.647074979	0.147058824	0.071428571	12	0.7423	56498	75358	1	5	72458	67768	4.860086342	1	1	12	2	0	2
Silent	S.19	RRLL	0.5649	38	13	0.476476738	0.225806452	0.076923077	11	0.6679	85517	150322	1	5	300000	300000	5.477121255	0	1	5	0	0	0
Silent	S.20	RLRL	0.6952	40	15	0.500539607	0.081081081	0.066666667	11	0.8273	151562	240000	1	5	219796	214449	5.342019785	1	14	32	7	1	8
Silent	S.33	RLRL	0.5357	37	15	0.655438813	0.121212121	0.066666667	14	0.6642	116899	103615	1	5	127158	121387	5.104343689	1	5	24	3	1	4
Silent	S.34	LRLR	0.8466	43.5	13	0.74556701	0.175675676	0.076923077	14	0.9624	26625	64859	1	5	197660	194960	5.295918791	1	6	21	12	2	14
Silent	S.35	RLRL	0.5779	39	14	0.570807285	0.181818182	0.071428571	14	0.8114	76696	240000	1	5	238933	236100	5.378276136	1	5	57	4	2	6
Silent	S.37	RRLL	0.6561	42	13	0.481707317	0.135135135	0.076923077	13	0.9236	49216	UNK	1	5	217564	212897	5.337587035	1	8	29	7	1	8
Silent	S.45	RRLL	0.6448	42	15	0.408167722	0.090909091	0.066666667	13	0.6394	60997	240000	1	5	181302	177504	5.258402595	1	7	21	11	2	13
Silent	S.51	RLRL	0.6553	40	13	0.521123491	0.111111111	0.076923077	14	0.7883	53913	88561	1	5	300000	300000	5.477121255	0	2	8	2	0	2
Silent	S.52	LLRR	0.5311	35	13	0.627144608	0.129032258	0.076923077	14	0.6564	65586	108570	1	5	159155	156136	5.201820287	1	4	11	11	1	12
Silent	S.67	RLRL	0.7167	42	12	0.633690449	0.150684932	0.083333333	12	0.6373	77064	55992	1	5	300000	300000	5.477121255	0	15	50	2	0	2
Silent	S.69	RRLL	0.5183	36.5	14	0.438124306	0.140625	0.071428571	11	0.6463	67403	78703	1	5	61324	49123	4.787630475	1	3	6	1	1	2
Silent	S.70	LLRR	0.5688	39	14	0.497630332	0.147058824	0.071428571	14	0.7642	45523	110296	1	5	233634	228714	5.368536045	1	19	34	5	13	18
Silent	S.75	RLRL	0.7899	42	14	0.64596791	0.135135135	0.071428571	12	0.9737	44321	61572	1	5	300000	300000	5.477121255	0	2	19	2	3	5
Calling	LV.06	RRLL	0.4108	34	19	0.450564972	0.096774194	0.052631579	14	0.4317	56286	100678	1	6	124797	120026	5.096204145	1	5	9	7	1	8
Calling	LV.08	LRLR	0.6811	41.5	15	0.536431311	0.152777778	0.066666667	12	0.8549	89697	35504	1	6	41195	35895	4.614844507	1	1	4	0	0	0
Calling	LV.15	LRLR	0.5791	38	14	0.709268005	0.117647059	0.071428571	11	0.6611	65164	69711	1	6	115988	113185	5.06441306	1	1	9	0	0	0
Calling	LV.16	RRLL	0.4499	34	16	0.516857721	0.096774194	0.0625	11	0.6259	56111	240000	1	6	285721	283690	5.455942161	1	19	44	7	11	18
Calling	LV.26	RRLL	0.5783	39	12	0.626722925	0.147058824	0.083333333	14	0.7785	23595	240000	1	6	206251	202971	5.314396063	1	24	29	5	13	18
Calling	LV.28	LRLR	0.614	41	14	0.600208496	0.138888889	0.071428571	14	0.566	58159	240000	1	6	300000	300000	5.477121255	0	8	34	8	3	11
Calling	LV.36	LLRR	0.5983	38	11	0.290273884	0.085714286	0.090909091	14	0.8348	61733	61036	1	6	136005	130808	5.133554875	1	5	20	3	0	3
Calling	LV.39	RRLL	0.7376	42	12	0.714950012	0.135135135	0.083333333	14	0.9205	140974	78703	1	6	111153	107903	5.045921189	1	4	16	3	0	3
Calling	LV.40	LLRR	0.6174	40	13	0.734269663	0.111111111	0.076923077	14	0.8106	60178	49494	1	6	45892	41471	4.661736985	1	2	7	0	0	0
Calling	LV.44	LLRR	0.704	42	14	0.645628799	0.135135135	0.071428571	12	0.8914	69080	60038	1	6	57900	49339	4.762678564	1	4	11	1	1	2
Calling	LV.47	RRLL	0.6202	39	15	0.629104282	0.147058824	0.066666667	14	0.7762	99963	134670	1	6	56917	48716	4.755242001	1	1	5	0	0	0
Calling	LV.66	LRLR	0.6304	40.5	14	0.42366757	0.125	0.071428571	14		118853	39726	1	6	300000	300000	5.477121255	0	0	1	0	0	0
Calling	LV.68	RRLL	0.5987	41	14	0.593982961	0.138888889	0.071428571	13	0.6964	53383	240000	1	6	131284	126929	5.1182118	1	9	7	5	5	10
Calling	LV.71	LLRR	0.5597	40	14	0.195429304	0.290322581	0.071428571	11	0.7522	14238	54773	1	6	19933	17352	4.299572667	1	0	2	0	0	0
Calling	LV.72	RLRL	0.733	41.5	13	0.382497171	0.152777778	0.076923077	12	0.9803	23263	44614	1	6	300000	300000	5.477121255	0	7	10	7	2	9
Calling	LV.74	LRLR	0.5885	39	14	0.656813063	0.147058824	0.071428571	12	0.7739	86249	62223	1	6	214695	211914	5.33182193	1	18	50	10	6	16
Calling	LV.76	LLRR	0.5959	40	13	0.257438278	0.142857143	0.076923077	11	0.9018	30206	52043	1	6	300000	300000	5.477121255	0	23	40	12	10	22
Silent	S.02	RRLL	0.7678	41	13	0.635008518	0.108108108	0.076923077	12	0.9539	63721	70534	1	6	60000	-2681	4.77815125	0	1	2	0	0	0
Silent	S.03	RLLR	0.5633	40	12	0.661651917	0.176470588	0.083333333	12	0.6084	67245	39205	1	6	53044	44653	4.724636266	1	1	5	0	0	0
Silent	S.06	LLRR	0.4962	36	13	0.54483188	0.125	0.076923077	11	0.6371	49566	240000	1	6	300000	300000	5.477121255	0	19	39	3	7	10
Silent	S.12	LLRR	0.5997	39	14	0.647074979	0.147058824	0.071428571	12	0.7423	56498	75358	1	6	74918	69457	4.874586175	1	4	9	0	0	0
Silent	S.19	RRLL	0.5649	38	13	0.476476738	0.225806452	0.076923077	11	0.6679	85517	150322	1	6	300000	300000	5.477121255	0	1	6	3	0	3
Silent	S.33	RLRL	0.5357	37	15	0.655438813	0.121212121	0.066666667	14	0.6642	116899	103615	1	6	257268	253039	5.41038577	1	12	30	13	11	24
Silent	S.34	LRLR	0.8466	43.5	13	0.74556701	0.175675676	0.076923077	14	0.9624	26625	64859	1	6	47682	43702	4.678354463	1	1	5	2	0	2
Silent	S.35	RLRL	0.5779	39	14	0.570807285	0.181818182	0.071428571	14	0.8114	76696	240000	1	6	250464	248144	5.398745312	1	6	39	4	1	5
Silent	S.37	RRLL	0.6561	42	13	0.481707317	0.135135135	0.076923077	13	0.9236	49216	UNK	1	6	58963	54536	4.770579572	1	1	8	2	1	3
Silent	S.45	RRLL	0.6448	42	15	0.408167722	0.090909091	0.066666667	13	0.6394	60997	240000	1	6	97652	90960	4.989681142	1	4	8	0	0	0
Silent	S.51	RLRL	0.6553	40	13	0.521123491	0.111111111	0.076923077	14	0.7883	53913	88561	1	6	257281	254781	5.410407715	1	2	22	10	1	11
Silent	S.52	LLRR	0.5311	35	13	0.627144608	0.129032258	0.076923077	14	0.6564	65586	108570	1	6	42451	39590	4.627887925	1	1	3	0	0	0
Silent	S.67	RLRL	0.7167	42	12	0.633690449	0.150684932	0.083333333	12	0.6373	77064	55992	1	6	46349	43119	4.666040368	1	0	9	0	0	0
Silent	S.69	RRLL	0.5183	36.5	14	0.438124306	0.140625	0.071428571	11	0.6463	67403	78703	1	6	47217	43206	4.67409839	1	1	8	1	0	1
Silent	S.75	RLRL	0.7899	42	14	0.64596791	0.135135135	0.071428571	12	0.9737	44321	61572	1	6	149588	147128	5.174896756	1	5	15	8	2	10
Calling	LV.06	RRLL	0.4108	34	19	0.450564972	0.096774194	0.052631579	14	0.4317	56286	100678	1	MT	300000	300000	5.477121255	0	10	24	1	6	7
Calling	LV.08	LRLR	0.6811	41.5	15	0.536431311	0.152777778	0.066666667	12	0.8549	89697	35504	1	MT	38515	33277	4.585629902	1	0	7	0	0	0
Calling	LV.15	LRLR	0.5791	38	14	0.709268005	0.117647059	0.071428571	11	0.6611	65164	69711	1	MT	109853	107273	5.040811922	1	1	8	7	2	9
Calling	LV.16	RRLL	0.4499	34	16	0.516857721	0.096774194	0.0625	11	0.6259	56111	240000	1	MT	49571	45800	4.69522768	1	1	4	2	2	4
Calling	LV.26	RRLL	0.5783	39	12	0.626722925	0.147058824	0.083333333	14	0.7785	23595	240000	1	MT	86659	82389	4.937813673	1	6	6	6	2	8
Calling	LV.27	LLRR	0.599	38	15	0.845348121	0.1875	0.066666667	14	0.525	68998	240000	1	MT	300000	300000	5.477121255	0	20	36	2	13	15
Calling	LV.28	LRLR	0.614	41	14	0.600208496	0.138888889	0.071428571	14	0.566	58159	240000	1	MT	44850	42329	4.651762447	1	0	3	0	0	0
Calling	LV.36	LLRR	0.5983	38	11	0.290273884	0.085714286	0.090909091	14	0.8348	61733	61036	1	MT	201180	195799	5.303584804	1	17	26	2	5	7
Calling	LV.39	RRLL	0.7376	42	12	0.714950012	0.135135135	0.083333333	14	0.9205	140974	78703	1	MT	75876	72785	4.880104428	1	4	19	3	1	4
Calling	LV.40	LLRR	0.6174	40	13	0.734269663	0.111111111	0.076923077	14	0.8106	60178	49494	1	MT	62587	59848	4.796484135	1	2	10	5	0	5
Calling	LV.44	LLRR	0.704	42	14	0.645628799	0.135135135	0.071428571	12	0.8914	69080	60038	1	MT	98324	95072	4.992659538	1	6	16	3	3	6
Calling	LV.47	RRLL	0.6202	39	15	0.629104282	0.147058824	0.066666667	14	0.7762	99963	134670	1	MT	176683	170942	5.247194765	1	7	25	4	4	8
Calling	LV.68	RRLL	0.5987	41	14	0.593982961	0.138888889	0.071428571	13	0.6964	53383	240000	1	MT	300000	300000	5.477121255	0	25	25	2	25	27
Calling	LV.71	LLRR	0.5597	40	14	0.195429304	0.290322581	0.071428571	11	0.7522	14238	54773	1	MT	37810	33649	4.577606677	1	1	1	2	0	2
Calling	LV.72	RLRL	0.733	41.5	13	0.382497171	0.152777778	0.076923077	12	0.9803	23263	44614	1	MT	300000	300000	5.477121255	0	13	26	21	3	24
Calling	LV.74	LRLR	0.5885	39	14	0.656813063	0.147058824	0.071428571	12	0.7739	86249	62223	1	MT	41965	38354	4.622887227	1	0	10	0	0	0
Calling	LV.76	LLRR	0.5959	40	13	0.257438278	0.142857143	0.076923077	11	0.9018	30206	52043	1	MT	41726	36896	4.620406754	1	1	3	1	0	1
Silent	S.02	RRLL	0.7678	41	13	0.635008518	0.108108108	0.076923077	12	0.9539	63721	70534	1	MT	300000	300000	5.477121255	0	0	2	0	0	0
Silent	S.03	RLLR	0.5633	40	12	0.661651917	0.176470588	0.083333333	12	0.6084	67245	39205	1	MT	60704	45238	4.783217309	1	1	5	0	0	0
Silent	S.06	LLRR	0.4962	36	13	0.54483188	0.125	0.076923077	11	0.6371	49566	240000	1	MT	36467	33087	4.561900037	1	0	6	0	0	0
Silent	S.12	LLRR	0.5997	39	14	0.647074979	0.147058824	0.071428571	12	0.7423	56498	75358	1	MT	300000	300000	5.477121255	0	16	29	17	11	28
Silent	S.20	RLRL	0.6952	40	15	0.500539607	0.081081081	0.066666667	11	0.8273	116899	103615	1	MT	42079	37278	4.62406541	1	1	1	0	0	0
Silent	S.33	RLRL	0.6952	40	15	0.500539607	0.081081081	0.066666667	11	0.8273	151562	240000	1	MT	89053	83345	4.949648554	1	4	11	1	0	1
Silent	S.34	LRLR	0.8466	43.5	13	0.74556701	0.175675676	0.076923077	14	0.9624	26625	64859	1	MT	49446	45614	4.694131165	1	2	2	0	0	0
Silent	S.35	RLRL	0.5779	39	14	0.570807285	0.181818182	0.071428571	14	0.8114	76696	240000	1	MT	300000	300000	5.477121255	0	8	35	5	5	10
Silent	S.37	RRLL	0.6561	42	13	0.481707317	0.135135135	0.076923077	13	0.9236	49216	UNK	1	MT	45238	27657	4.655503396	1	3	2	1	0	1
Silent	S.45	RRLL	0.6448	42	15	0.408167722	0.090909091	0.066666667	13	0.6394	60997	240000	1	MT	300000	300000	5.477121255	0	10	36	13	8	21
Silent	S.49	RRLL	0.2815	29	14	0.711246201	0.137254902	0.071428571	12	0.3662	55208	53389	1	MT	66068	62048	4.81999116	1	1	11	1	1	2
Silent	S.51	RLRL	0.6553	40	13	0.521123491	0.111111111	0.076923077	14	0.7883	53913	88561	1	MT	45388	39783	4.656941046	1	0	4	0	0	0
Silent	S.52	LLRR	0.5311	35	13	0.627144608	0.129032258	0.076923077	14	0.6564	65586	108570	1	MT	288459	285833	5.460084094	1	29	43	5	3	8
Silent	S.67	RLRL	0.7167	42	12	0.633690449	0.150684932	0.083333333	12	0.6373	77064	55992	1	MT	58846	54826	4.769716947	1	0	8	0	0	0
Silent	S.69	RRLL	0.5183	36.5	14	0.438124306	0.140625	0.071428571	11	0.6463	67403	78703	1	MT	71750	67779	4.855821905	1	2	13	2	0	2
Silent	S.70	LLRR	0.5688	39	14	0.497630332	0.147058824	0.071428571	14	0.7642	45523	110296	1	MT	56037	53734	4.748474877	1	5	3	7	4	11
Silent	S.75	RLRL	0.7899	42	14	0.64596791	0.135135135	0.071428571	12	0.9737	44321	61572	1	MT	81495	78805	4.911130964	1	2	7	3	1	4
