# Supplementary material for: Development rate rather than social environment influences cognitive performance in Australian black field crickets, Teleogryllus commodus
Source: PeerJ. 2017 Jul 14;5:e3563. doi: 10.7717/peerj.3563 (PMC5511702; doi:10.7717/peerj.3563)
Supplement: Data S3 [file peerj-05-3563-s004.csv]

Experiment	Treatment	Cricket	Gtime	Gweight	Gsize	DevRate
2	LV	LV.06	19	0.450564972	0.096774194	0.052631579
2	LV	LV.07	13	0.380660377	0.111111111	0.076923077
2	LV	LV.08	15	0.536431311	0.152777778	0.066666667
2	LV	LV.15	14	0.709268005	0.117647059	0.071428571
2	LV	LV.16	16	0.516857721	0.096774194	0.0625
2	LV	LV.26	12	0.626722925	0.147058824	0.083333333
2	LV	LV.27	15	0.845348121	0.1875	0.066666667
2	LV	LV.28	14	0.600208496	0.138888889	0.071428571
2	LV	LV.36	11	0.290273884	0.085714286	0.090909091
2	LV	LV.39	12	0.714950012	0.135135135	0.083333333
2	LV	LV.40	13	0.734269663	0.111111111	0.076923077
2	LV	LV.44	14	0.645628799	0.135135135	0.071428571
2	LV	LV.47	15	0.629104282	0.147058824	0.066666667
2	LV	LV.49	13	0.467463849	0.121212121	0.076923077
2	LV	LV.66	14	0.42366757	0.125	0.071428571
2	LV	LV.68	14	0.593982961	0.138888889	0.071428571
2	LV	LV.71	14	0.195429304	0.290322581	0.071428571
2	LV	LV.72	13	0.382497171	0.152777778	0.076923077
2	LV	LV.74	14	0.656813063	0.147058824	0.071428571
2	LV	LV.76	13	0.257438278	0.142857143	0.076923077
2	S	S.02	13	0.635008518	0.108108108	0.076923077
2	S	S.03	12	0.661651917	0.176470588	0.083333333
2	S	S.04	13	0.249291167	0.114285714	0.076923077
2	S	S.06	13	0.54483188	0.125	0.076923077
2	S	S.12	14	0.647074979	0.147058824	0.071428571
2	S	S.19	13	0.476476738	0.225806452	0.076923077
2	S	S.20	15	0.500539607	0.081081081	0.066666667
2	S	S.33	15	0.655438813	0.121212121	0.066666667
2	S	S.34	13	0.74556701	0.175675676	0.076923077
2	S	S.35	14	0.570807285	0.181818182	0.071428571
2	S	S.37	13	0.481707317	0.135135135	0.076923077
2	S	S.45	15	0.408167722	0.090909091	0.066666667
2	S	S.49	14	0.711246201	0.137254902	0.071428571
2	S	S.51	13	0.521123491	0.111111111	0.076923077
2	S	S.52	13	0.627144608	0.129032258	0.076923077
2	S	S.65	14	0.562689279	0.107692308	0.071428571
2	S	S.67	12	0.633690449	0.150684932	0.083333333
2	S	S.69	14	0.438124306	0.140625	0.071428571
2	S	S.70	14	0.497630332	0.147058824	0.071428571
2	S	S.75	14	0.64596791	0.135135135	0.071428571
1	LV	LVA.02	15	0.602131439	0.147058824	0.066666667
1	LV	LVA.03	14	0.274746976	0.068493151	0.071428571
1	S	SA.02	15	0.264091029	0.088235294	0.066666667
1	S	SA.03	14	0.441708754	0.116883117	0.071428571
1	LV	LVA.04	14	0.559925529	0.171428571	0.071428571
1	S	SA.04	16	0.379440033	0.108108108	0.0625
1	LV	LVA.05	14	0.31120944	0.069444444	0.071428571
1	S	SA.05	16	0.57211848	0.161290323	0.0625
1	S	SA.06	13	0.764155844	0.147058824	0.076923077
1	LV	LVA.06	14	0.584376449	0.123287671	0.071428571
1	S	SA.07	13	0.389718076	0.105263158	0.076923077
1	LV	LVA.07	13	0.752798507	0.166666667	0.076923077
1	LV	LVA.08	15	0.257438146	0.075757576	0.066666667
1	S	SB.08	12	0.805604824	0.171875	0.083333333
1	LV	LVA.09	14	0.512254242	0.132352941	0.071428571
1	S	SA.09	13	0.592928545	0.139240506	0.076923077
1	S	SA.10	14	0.320663265	0.142857143	0.071428571
1	LV	LVA.10	12	0.689301882	0.178082192	0.083333333
1	S	SA.11	14	0.59414025	0.121621622	0.071428571
1	LV	LVA.11	13	0.362266112	0.147058824	0.076923077
1	S	SA.12	14	0.312246806	0.125	0.071428571
1	LV	LVA.12	11	0.599515738	0.1875	0.090909091
1	S	SA.13	13	0.491285678	0.114285714	0.076923077
1	LV	LVA.13	13	0.061453509	0.108108108	0.076923077
1	S	SA.14	15	0.541710115	0.104477612	0.066666667
1	S	SA.15	13	0.697565543	0.225806452	0.076923077
1	LV	LVA.14	13	0.505114799	0.125	0.076923077
1	S	SA.16	13	0.569143551	0.146666667	0.076923077
1	LV	LVA.15	13	0.620305981	0.147368421	0.076923077
1	S	SA.17	14	0.787479407	0.169230769	0.071428571
1	LV	LVA.16	12	0.752729119	0.108108108	0.083333333
1	LV	LVA.17	13	0.773637516	0.142857143	0.076923077
1	LV	LVA.18	12	0.844031368	0.181818182	0.083333333
1	LV	LVA.19	13	0.494751101	0.114754098	0.076923077
1	S	SA.18	15	0.446239901	0.105263158	0.066666667
1	S	SA.19	15	0.528538373	0.051282051	0.066666667
